# Supplementary material for: Ultrasound extraction and bioactive flavonoid profiling of Alsophila spinulosa leaves across maturity stages
Source: Ultrason Sonochem. 2026 Apr 13;129:107847. doi: 10.1016/j.ultsonch.2026.107847 (PMC13126033; doi:10.1016/j.ultsonch.2026.107847)
Supplement: Supplementary Data 2 [file mmc2.xlsx]

## Sheet: Table S1
Effect of developmental stage on Flavonoids
No.	Reference	Experimental Sample	Analytical Platform	Multivariate Analysis	Main Findings
1	Huang et al, 2025	Avena sativa L.	LC–MS		AVNs-enriched early sprouts preferentially engaged Nrf-2 and AMPK/HO-1 signaling modulation (flavonoids glycoside including vitexin-2″-O-rhamnoside and iso­vetixin-2″-O-arabinoside), while late oat sprouts rich in flavo noid C-glycosides underpin PI3K/NQO1 related pathway.
2	Jian et al, 2025	Lithocarpus litseifolius (Hance) Chun	LC–MS	OPLS-DA, Correlation network	Notably, chalcones, flavanols, and flavones were found to accumulate in tender leaves, whereas flavonols exhibited a higher abundance in older leaves.
3	Lu et al, 2025	Rubus corchorifolius L.	LC-MS/MS	PCA, OPLS-DA	The total phenolic, flavonoid and VC contents all tended to decrease with developmental stage, suggesting that the antioxidant capacity of R. corchorifolius fruit was greatest in the S1 stage.
4	Jiang et al, 2023	Mulberry	LC‒MS	PCA, OPLS-DA	Flavonoids increased mainly during fruit ripening and accumulated significantly during the mature stage (including quercetin,phloretin, dihydrochalcone, kaempferol). Large amounts of phenolic acids, lipids, and organic acids accumulated significantly during fruit expansion stage and decreased significantly during ripening.
5	Zeng et al, 2019	Camellia sinensis	LC‒MS	PCA, PLS-DA	In early spring tea leaves, concentrations of amino acids (L-glutamine and L-tryptophan), (S)-(−)-limonene, most of the catechins, and flavonol/flavone glycosides were found to be significantly increased, while proanthocyanidins (proanthocyanidin A1, prodelphinidin A1, and prodelphinidin A2 3′-gallate) concentrations were significantly decreased.
6	Qin et al, 2020	Epimedium	LC-MS/MS	PCA, HCA,OPLS-DA	Most of detected flanovoid compounds such as luteolin, acuminatoside, hyperinsuch, icariin and icaritin were significantly increased with E. pubescens leaf growth and development.
7	Liu et al, 2019	Tea	LC‒MS	PCA, OPLS-DA	A decrease in flavanol and phenolic acid content, and accumulation of flavonols, was observed upon tea leave maturation; a decrease in gal-loylated catechins and flavanol dimers upon aging.

## Sheet: Table S2
Calibration curve
Index	Class	RT	Equation	r	Weighting	LLOQ	ULOQ
Flavonoid_142	-	13.16840433	y = 0.00965 x + 0.00709	0.99644	1 / x	0.5	200
Flavonoid_11	-	2.027027559	y = 553.42527 x + 642.13742	0.99645	1 / x	5	200
Flavonoid_77	-	3.77	y = 0.00470 x - 8.96142e-4	0.99668	1 / x	0.5	1000
Flavonoid_308	Amino acids	5.6045406820000006	y = 0.00123 x + 0.00200	0.99533	1 / x	1	5000
Flavonoid_145	Anthocyanins	2.196653937	y = 4.05792e-4 x + 6.66569e-4	0.99988	1 / x	5	2000
Flavonoid_335	Aromatic aldehydes	2.961022572	y = 2794.09367 x + 25141.78755	0.9992	1 / x	5	1000
Flavonoid_236	Aromatic aldehydes	3.523121916	y = 9.40497e-4 x - 4.78024e-4	0.99751	1 / x	1	20000
Flavonoid_257	Benzoic acid and its derivatives	1.5231576119999999	y = 3.67494e-5 x + 0.00276	0.99936	1 / x	10	2000
Flavonoid_249	Benzoic acid and its derivatives	1.901964173	y = 4.83016e-4 x + 0.00284	0.99672	1 / x	5	20000
Flavonoid_205	Benzoic acid and its derivatives	2.312083333	y = 0.00150 x + 5.63530e-4	0.99948	1 / x	0.5	5000
Flavonoid_262	Benzoic acid and its derivatives	2.33484357	y = 7.70649e-4 x + 0.01702	0.99702	1 / x	5	2000
Flavonoid_240	Benzoic acid and its derivatives	2.477230577	y = 2.29710e-5 x - 6.07342e-4	0.99713	1 / x	20	20000
Flavonoid_206	Benzoic acid and its derivatives	3.7797845139999997	y = 10387.56326 x - 5769.70644	0.99777	1 / x	1	20000
Flavonoid_47	Biflavonoids	11.16708504	y = 0.00431 x + 0.00391	0.9946	1 / x	0.5	200
Flavonoid_125	Biflavonoids	6.680850919	y = 0.00432 x + 0.00327	0.99784	1 / x	0.5	2000
Flavonoid_03	Chalcones	12.02	y = 0.02819 x + 0.00297	0.9964	1 / x	0.5	1000
Flavonoid_200	Chalcones	12.27282205	y = 1.07557e5 x + 29441.41219	0.99741	1 / x	0.5	2000
Flavonoid_97	Chalcones	12.55154646	y = 7.79390e-4 x + 2.30712e-4	0.99641	1 / x	0.5	5000
Flavonoid_202	Chalcones	2.9599796589999996	y = 1.21051e-6 x + 4.87011e-4	0.99351	1 / x	200	5000
Flavonoid_65	Chalcones	3.2242437010000002	y = 0.00101 x + 1.97829e-4	0.99911	1 / x	0.5	1000
Flavonoid_201	Chalcones	3.5018618110000004	y = 0.00158 x + 2.01775e-4	0.99991	1 / x	0.5	1000
Flavonoid_177	Chalcones	5.226068898	y = 0.00241 x + 9.72095e-4	0.99783	1 / x	0.5	2000
Flavonoid_112	Chalcones	5.261647375	y = 2.33348e-4 x + 3.91930e-5	0.99856	1 / x	1	2000
Flavonoid_251	Chalcones	5.284104068	y = 3.77983e-4 x + 0.01211	0.99936	1 / x	1	1000
Flavonoid_248	Coumarins	1.9299986880000002	y = 0.00125 x + 1.60567e-4	0.99938	1 / x	0.5	1000
Flavonoid_319	Coumarins	2.22	y = 0.00230 x - 7.90539e-4	0.9974	1 / x	0.5	5000
Flavonoid_215	Coumarins	2.42215	y = 0.00233 x + 0.00839	0.99779	1 / x	5	1000
Flavonoid_336	Coumarins	3.034660105	y = 7618.26592 x + 22303.29400	0.99512	1 / x	0.5	1000
Flavonoid_195	Flavanols	1.712935958	y = 0.00172 x + 0.00400	0.998	1 / x	1	1000
Flavonoid_84	Flavanols	1.936740814	y = 6691.78718 x + 9169.87692	0.99835	1 / x	5	2000
Flavonoid_147	Flavanols	2.36585315	y = 8.26366e-4 x + 0.00123	0.99843	1 / x	5	500
Flavonoid_309	Flavanones	12.3224979	y = 28104.17164 x + 4301.41696	0.99765	1 / x	0.5	5000
Flavonoid_120	Flavanones	12.81375722	y = 8.77703e-4 x - 3.65027e-4	0.99891	1 / x	0.5	20000
Flavonoid_259	Flavanones	2.59220748	y = 0.00188 x + 0.00572	0.99722	1 / x	5	1000
Flavonoid_48	Flavanones	2.8215437010000004	y = 4.12235e-4 x + 5.45625e-4	0.99651	1 / x	1	10000
Flavonoid_209	Flavanones	2.894747375	y = 1.28457e-4 x + 6.73088e-4	0.99414	1 / x	5	500
Flavonoid_101	Flavanones	2.9854742780000003	y = 0.00620 x + 0.01262	0.99845	1 / x	0.5	2000
Flavonoid_176	Flavanones	3.06	y = 22316.16405 x + 2234.79632	0.99731	1 / x	0.5	2000
Flavonoid_234	Flavanones	3.10559685	y = 0.00134 x + 3.78422e-4	0.9974	1 / x	0.5	1000
Flavonoid_216	Flavanones	3.1559501310000004	y = 4.79461e-4 x + 1.68101e-4	0.99675	1 / x	0.5	1000
Flavonoid_179	Flavanones	3.9975758530000003	y = 0.00319 x - 5.15713e-4	0.99928	1 / x	1	5000
Flavonoid_343	Flavanones	3.9975758530000003	y = 0.00319 x - 5.15713e-4	0.99928	1 / x	1	5000
Flavonoid_12	Flavanones	4.150503281000001	y = 0.00131 x + 3.19421e-4	0.9983	1 / x	0.5	2000
Flavonoid_126	Flavanones	4.167987008	y = 1.40953e-4 x - 2.02704e-4	0.9983	1 / x	1	5000
Flavonoid_232	Flavanones	5.284104068	y = 0.00266 x + 0.09480	0.99711	1 / x	5	1000
Flavonoid_41	Flavanones	5.764609186	y = 9.11843e-4 x + 0.00883	0.9986	1 / x	1	2000
Flavonoid_149	Flavanones	8.041978346	y = 4.02925e-4 x + 6.89046e-5	0.99909	1 / x	0.5	20000
Flavonoid_76	Flavanones	8.745469948	y = 0.00570 x + 0.00189	0.99879	1 / x	0.5	1000
Flavonoid_158	Flavanones	8.860868372999999	y = 0.00163 x + 7.61845e-4	0.99937	1 / x	0.5	2000
Flavonoid_108	Flavanones	8.933715092	y = 3141.48717 x + 1648.56215	0.9996	1 / x	5	5000
Flavonoid_113	Flavanonols	2.534419029	y = 8.15801e-4 x - 5.31666e-4	0.9952	1 / x	1	10000
Flavonoid_40	Flavanonols	2.534419029	y = 4330.97345 x + 2146.97070	0.99891	1 / x	1	1000
Flavonoid_56	Flavanonols	2.9755740160000004	y = 4.24927e-4 x + 2.63331e-4	0.99848	1 / x	1	500
Flavonoid_117	Flavanonols	3.1	y = 2.11873e-4 x - 5.91462e-4	0.99925	1 / x	5	20000
Flavonoid_139	Flavanonols	3.51405105	y = 0.00187 x + 5.47307e-4	0.99797	1 / x	0.5	2000
Flavonoid_124	Flavanonols	3.601371522	y = 0.00223 x + 3.52818e-4	0.99211	1 / x	0.5	2000
Flavonoid_89	Flavanonols	4.99	y = 1.64395e-4 x + 2.75515e-4	0.9992	1 / x	5	10000
Flavonoid_268	Flavanonols	5.284104068	y = 0.00654 x + 0.18322	0.99883	1 / x	0.5	500
Flavonoid_04	Flavanonols	5.431617585	y = 0.00113 x - 2.91482e-4	0.99804	1 / x	0.5	1000
Flavonoid_51	Flavone glycosides	2.28	y = 2.60171e-4 x - 6.81767e-5	0.99539	1 / x	1	2000
Flavonoid_13	Flavone glycosides	2.41900853	y = 0.00288 x + 0.00325	0.99886	1 / x	5	2000
Flavonoid_192	Flavone glycosides	2.496045932	y = 7.25257e-4 x + 5.65471e-4	0.99089	1 / x	1	10000
Flavonoid_154	Flavone glycosides	2.662073885	y = 0.00337 x + 7.45333e-4	0.99395	1 / x	0.5	5000
Flavonoid_347	Flavones	11.31715787	y = 28164.44151 x + 6880.81751	0.99795	1 / x	0.5	1000
Flavonoid_88	Flavones	11.38435906	y = 1.25003e5 x + 20216.22060	0.99857	1 / x	0.5	2000
Flavonoid_128	Flavones	12.16	y = 3.39543e4 x + 6659.24355	0.9991	1 / x	0.5	5000
Flavonoid_162	Flavones	12.46908806	y = 1.70007e5 x + 3.54642e4	0.99888	1 / x	0.5	1000
Flavonoid_16	Flavones	12.53996837	y = 0.02214 x + 0.01153	0.99868	1 / x	0.5	1000
Flavonoid_231	Flavones	2.11	y = 0.00114 x + 1.27054e-4	0.99777	1 / x	0.5	2000
Flavonoid_265	Flavones	2.182727559	y = 10402.55252 x + 929.23094	0.99973	1 / x	0.5	2000
Flavonoid_269	Flavones	2.235269029	y = 6195.34591 x + 12065.80768	0.99938	1 / x	0.5	5000
Flavonoid_208	Flavones	2.536566929	y = 13738.88319 x - 975.01540	0.9996	1 / x	1	2000
Flavonoid_337	Flavones	2.7068713910000004	y = 8.77554e-4 x + 3.72327e-4	0.99903	1 / x	1	2000
Flavonoid_90	Flavones	2.7220560369999998	y = 0.00437 x + 0.00422	0.99577	1 / x	0.5	1000
Flavonoid_28	Flavones	2.7246828080000003	y = 0.00633 x + 0.00263	0.99175	1 / x	0.5	2000
Flavonoid_334	Flavones	2.76	y = 0.00102 x + 0.00159	0.99071	1 / x	1	500
Flavonoid_214	Flavones	2.768911811	y = 0.00210 x + 0.00876	0.99569	1 / x	5	5000
Flavonoid_241	Flavones	2.784573753	y = 0.00539 x + 0.00862	0.99787	1 / x	0.5	200
Flavonoid_338	Flavones	2.8416283460000002	y = 0.00723 x + 0.00118	0.99583	1 / x	0.5	1000
Flavonoid_160	Flavones	3.001973228	y = 0.00108 x + 1.65554e-4	0.9992	1 / x	0.5	2000
Flavonoid_320	Flavones	3.005186352	y = 0.00318 x + 8.25184e-4	0.99534	1 / x	0.5	2000
Flavonoid_25	Flavones	3.04	y = 3.14025e-4 x + 1.88638e-4	0.99519	1 / x	0.5	5000
Flavonoid_165	Flavones	3.078629003	y = 0.00119 x + 3.62307e-4	0.99933	1 / x	0.5	2000
Flavonoid_238	Flavones	3.093384908	y = 5.73325e-4 x + 1.86978e-4	0.99737	1 / x	0.5	2000
Flavonoid_254	Flavones	3.093384908	y = 5.73325e-4 x + 1.86978e-4	0.99737	1 / x	0.5	2000
Flavonoid_346	Flavones	3.3691280839999997	y = 9.31696e-5 x - 2.08051e-4	0.99521	1 / x	20	5000
Flavonoid_33	Flavones	3.4894392389999997	y = 6.53482e-4 x + 1.96828e-4	0.99766	1 / x	0.5	10000
Flavonoid_196	Flavones	3.639517848	y = 0.00178 x + 3.34796e-5	0.99571	1 / x	0.5	2000
Flavonoid_204	Flavones	3.80428189	y = 3.35556e-4 x + 8.15713e-5	0.99738	1 / x	0.5	10000
Flavonoid_81	Flavones	3.9786421260000004	y = 0.00491 x + 0.00151	0.99856	1 / x	0.5	500
Flavonoid_233	Flavones	4.238703018	y = 7.65306e-4 x + 3.47480e-4	0.9997	1 / x	5	10000
Flavonoid_50	Flavones	4.238703018	y = 7.65306e-4 x + 3.47480e-4	0.9997	1 / x	5	10000
Flavonoid_156	Flavones	4.4730889760000005	y = 0.00242 x - 2.77304e-4	0.9998	1 / x	0.5	5000
Flavonoid_72	Flavones	5.310896588	y = 0.00252 x + 0.00196	0.99764	1 / x	0.5	2000
Flavonoid_06	Flavones	5.694984121	y = 0.01006 x + 0.00199	0.99739	1 / x	0.5	2000
Flavonoid_272	Flavones	5.694984121	y = 0.01006 x + 0.00199	0.99739	1 / x	0.5	2000
Flavonoid_344	Flavones	5.926201444	y = 2.28717e-4 x + 7.67596e-5	0.99555	1 / x	0.5	2000
Flavonoid_18	Flavones	6.0796880579999995	y = 0.00809 x + 0.00974	0.99184	1 / x	1	5000
Flavonoid_171	Flavones	6.801038189	y = 0.00251 x - 2.32132e-4	0.99788	1 / x	0.5	20000
Flavonoid_193	Flavones	7.146585564	y = 0.00900 x + 0.00754	0.9991	1 / x	0.5	500
Flavonoid_151	Flavones	7.673574016	y = 0.22285 x + 0.08858	0.99436	1 / x	0.5	200
Flavonoid_46	Flavones	7.911074277999999	y = 0.00633 x - 5.47681e-4	0.99018	1 / x	0.5	10000
Flavonoid_39	Flavones	8.451862205	y = 0.06483 x + 0.00678	0.99964	1 / x	0.5	500
Flavonoid_61	Flavones	8.590633071000001	y = 9.93007e-4 x + 5.00828e-4	0.9977	1 / x	0.5	1000
Flavonoid_99	Flavones	8.792221522	y = 0.01761 x + 0.00723	0.99888	1 / x	0.5	500
Flavonoid_14	Flavones	8.931538058	y = 0.02478 x + 0.14924	0.99249	1 / x	0.5	200
Flavonoid_103	Flavones	8.986352231	y = 0.05816 x + 0.04376	0.99079	1 / x	0.5	200
Flavonoid_166	Flavones	9.012094882000001	y = 0.01557 x + 0.00572	0.99923	1 / x	0.5	500
Flavonoid_27	Flavonols	10.89085774	y = 3352.38747 x - 1316.78590	0.99791	1 / x	5	5000
Flavonoid_87	Flavonols	12.53996837	y = 0.00454 x + 0.00400	0.99785	1 / x	0.5	10000
Flavonoid_312	Flavonols	2.134803937	y = 26464.01027 x + 524.89674	0.99905	1 / x	0.5	5000
Flavonoid_138	Flavonols	2.36585315	y = 6.98136e-4 x + 3.15057e-4	0.99951	1 / x	0.5	2000
Flavonoid_271	Flavonols	2.458919029	y = 0.00791 x + 0.00254	0.99959	1 / x	1	1000
Flavonoid_217	Flavonols	2.515670341	y = 14606.77694 x + 12169.54434	0.99909	1 / x	0.5	1000
Flavonoid_245	Flavonols	2.515670341	y = 14606.77694 x + 12169.54434	0.99909	1 / x	0.5	1000
Flavonoid_246	Flavonols	2.515670341	y = 14606.77694 x + 12169.54434	0.99909	1 / x	0.5	1000
Flavonoid_57	Flavonols	2.515670341	y = 14606.77694 x + 12169.54434	0.99909	1 / x	0.5	1000
Flavonoid_172	Flavonols	2.6429997380000003	y = 0.00302 x + 0.00167	0.99858	1 / x	1	1000
Flavonoid_194	Flavonols	2.6685156169999997	y = 4.75184e-5 x + 5.11015e-4	0.99437	1 / x	5	500
Flavonoid_98	Flavonols	2.6695940940000003	y = 5.73435e4 x + 3.61059e4	0.99787	1 / x	0.5	1000
Flavonoid_02	Flavonols	2.702976772	y = 6.25179e-4 x - 1.24406e-4	0.99262	1 / x	0.5	2000
Flavonoid_42	Flavonols	2.7591169289999997	y = 5.66877e-4 x + 1.02787e-4	0.99911	1 / x	0.5	2000
Flavonoid_118	Flavonols	2.79	y = 5.25617e-4 x + 1.90303e-4	0.9987	1 / x	1	2000
Flavonoid_226	Flavonols	2.86	y = 0.00176 x + 4.19197e-4	0.99823	1 / x	0.5	20000
Flavonoid_266	Flavonols	2.86	y = 0.00176 x + 4.19197e-4	0.99823	1 / x	0.5	20000
Flavonoid_278	Flavonols	2.9257135169999997	y = 0.01312 x + 0.00217	0.99942	1 / x	0.5	1000
Flavonoid_340	Flavonols	2.945284383	y = 2.42858e-5 x + 1.90564e-4	0.9983	1 / x	20	10000
Flavonoid_197	Flavonols	2.9599796589999996	y = 11168.28822 x - 662.88351	0.99878	1 / x	0.5	2000
Flavonoid_314	Flavonols	2.9599796589999996	y = 11168.28822 x - 662.88351	0.99878	1 / x	0.5	2000
Flavonoid_323	Flavonols	2.9599796589999996	y = 11168.28822 x - 662.88351	0.99878	1 / x	0.5	2000
Flavonoid_115	Flavonols	2.9599796589999996	y = 0.00243 x - 0.00183	0.99707	1 / x	1	20000
Flavonoid_175	Flavonols	3.315626772	y = 0.00421 x + 5.19231e-4	0.99827	1 / x	0.5	5000
Flavonoid_137	Flavonols	4.011750919	y = 0.00585 x + 0.00112	0.99896	1 / x	0.5	2000
Flavonoid_23	Flavonols	4.286506824	y = 0.00476 x + 0.02709	0.99955	1 / x	0.5	20000
Flavonoid_267	Flavonols	4.286506824	y = 0.00476 x + 0.02709	0.99955	1 / x	0.5	20000
Flavonoid_43	Flavonols	5.540419947999999	y = 4.21187e-5 x + 1.93149e-4	0.99369	1 / x	5	5000
Flavonoid_58	Flavonols	5.817779133999999	y = 0.00290 x + 0.00110	0.99758	1 / x	0.5	2000
Flavonoid_261	Flavonols	7.181304462000001	y = 0.00191 x + 6.58083e-4	0.99928	1 / x	0.5	1000
Flavonoid_82	Flavonols	8.749744226	y = 0.00448 x + 8.02853e-5	0.99273	1 / x	0.5	20000
Flavonoid_71	Flavonols	9.094240289	y = 1.10552e-4 x + 2.15591e-4	0.99805	1 / x	5	20000
Flavonoid_237	Flavonols	9.23	y = 5.02011e-4 x + 1.62510e-4	0.99824	1 / x	0.5	1000
Flavonoid_174	Isoflavanones	11.74701562	y = 9.34132e-4 x + 1.38366e-4	0.99841	1 / x	0.5	20000
Flavonoid_153	Isoflavanones	2.515670341	y = 0.00111 x + 0.00345	0.99483	1 / x	1	1000
Flavonoid_331	Isoflavanones	2.880869423	y = 7.28399e-4 x + 7.53752e-5	0.99275	1 / x	1	2000
Flavonoid_230	Isoflavanones	3.005186352	y = 0.00318 x + 8.25184e-4	0.99534	1 / x	0.5	2000
Flavonoid_181	Isoflavanones	3.3433118110000004	y = 5.50931e-4 x + 5.03885e-4	0.99691	1 / x	0.5	10000
Flavonoid_182	Isoflavanones	3.3972426510000004	y = 0.00240 x + 0.00105	0.99594	1 / x	0.5	5000
Flavonoid_152	Isoflavanones	3.5492185039999997	y = 0.00154 x - 2.09669e-4	0.99857	1 / x	0.5	10000
Flavonoid_229	Phenonic acids	2.30035	y = 3.28430e-4 x + 0.00108	0.99947	1 / x	0.5	20000
Flavonoid_35	Phenonic acids	3.016812598	y = 126.86527 x - 10900.95058	0.99273	1 / x	100	10000
Flavonoid_326	Phenonic acids	3.1247741469999997	y = 4.06801e-5 x - 0.00153	0.99272	1 / x	50	2000
Flavonoid_307	Phenonic acids	3.549801969	y = 9.30129e-5 x + 7.86673e-4	0.9986	1 / x	10	2000
Flavonoid_289	Phenylpropionic acids	1.8740694230000001	y = 1352.18926 x - 6832.82051	0.99746	1 / x	5	20000
Flavonoid_244	Phenylpropionic acids	2.130835564	y = 5.30075e-4 x + 2.59519e-4	0.99877	1 / x	0.5	1000
Flavonoid_263	Phenylpropionic acids	2.130835564	y = 5.30075e-4 x + 2.59519e-4	0.99877	1 / x	0.5	1000
Flavonoid_317	Phenylpropionic acids	2.345601837	y = 0.00145 x - 0.00453	0.99231	1 / x	5	5000
Flavonoid_288	Phenylpropionic acids	2.4056030180000003	y = 0.00239 x + 0.00360	0.99727	1 / x	5	10000
Flavonoid_207	Phenylpropionic acids	2.824701969	y = 1.06405e-4 x + 0.00105	0.99441	1 / x	5	2000
Flavonoid_287	Phenylpropionic acids	2.95	y = 8.52042e-5 x - 2.79373e-4	0.99664	1 / x	10	20000
Flavonoid_273	Phenylpropionic acids	2.962995013	y = 289.09343 x + 13277.79303	0.99443	1 / x	50	2000
Flavonoid_291	Phenylpropionic acids	4.8134447510000005	y = 102.03732 x + 1581.15438	0.99819	1 / x	50	10000
Flavonoid_300	Stilbenes	3.066699869	y = 9.03609e-5 x + 2.65746e-4	0.99583	1 / x	1	20000
Flavonoid_275	Tannins	2.71	y = 3.28808e-4 x + 4.96364e-4	0.99608	1 / x	5	2000
Flavonoid_222	Terpenes	7.987329921000001	y = 2776.89294 x + 13785.04554	0.99759	1 / x	5	2000
Flavonoid_68	Xanthones	2.197591864	y = 6149.53106 x + 3425.86809	0.99245	1 / x	1	10000
Flavonoid_157	Xanthones	2.28	y = 0.00273 x - 0.00410	0.99123000000000006	1 / x	10	20000

## Sheet: Table S3
Box-Behnken design matrix and the response values
Sample	A Ultrasound time (min)	B Ultrasound power (W)	C Liquid-soild ratio （g/mL）	D Ethanol content（%）	TFC(mg/g)
1	20	100	60	50	50
2	100	100	60	50	58.8
3	20	500	60	50	58.3
4	100	500	60	50	59.4
5	60	300	20	20	43.2
6	60	300	100	20	54
7	60	300	20	80	42.5
8	60	300	100	80	44
9	20	300	60	20	50.4
10	100	300	60	20	50.6
11	20	300	60	80	43.6
12	100	300	60	80	43.8
13	60	100	20	50	56.0667
14	60	500	20	50	57.3
15	60	100	100	50	58
16	60	500	100	50	60
17	20	300	20	50	54
18	100	300	20	50	50.0667
19	20	300	100	50	54
20	100	300	100	50	57.5
21	60	100	60	20	52.8
22	60	500	60	20	54.9
23	60	100	60	80	45.6
24	60	500	60	80	49.8
25	60	300	60	50	60.4
26	60	300	60	50	62.4
27	60	300	60	50	62.6667
28	60	300	60	50	61.2667
29	60	300	60	50	62.4

## Sheet: Table S4
Cluster of 166 metabolites
	Compounds	Class	Q1 (Da)	Q3 (Da)	Molecular Weight	Ion mode	Ionization model	Formula	S1-1	S1-2	S1-3	S2-1	S2-2	S2-3	S3-1	S3-2	S3-3
C1	4-Hydroxycinnamic acid	Phenylpropionic acids	162.94	92.96	164.047	Negative	[M-H]-	C9H8O3	0.9226292467039999	1.319987726396456	1.4280825106095734	-0.9101569134733436	-0.9989644861212272	-1.1801555242576247	-0.05214155677019849	-0.31512501903421053	-0.21415598405342473
	Sciadopitysin	-	581.1	549.1	580.13695	Positive	[M+H]+	C33H24O10	1.4760884530643592	1.377349926650256	1.123941168905482	-0.6239213259323421	-0.554857457470719	-0.662609025926276	-0.7616408837468073	-0.6796257933054914	-0.694725062238461
	Ginkgetin	Biflavonoids	565.2	533.1	566.1213	Negative	[M-H]-	C32H22O10	1.3873301257944537	1.3869561283025071	1.216906648741685	-0.7125664958573732	-0.6882249511304195	-0.7388380399297279	-0.6396405380829794	-0.6051753159681963	-0.6067475618699507
	sophorabioside	Isoflavanones	577	239	578.164	Negative	[M-H]-	C27H30O14	1.4187204216113205	1.3385295914329767	1.2386799941118098	-0.6659883345260178	-0.6659883345260178	-0.6659883345260178	-0.6659883345260178	-0.6659883345260178	-0.6659883345260178
	Demethyltexasin	Isoflavanones	269	240	270.052825	Negative	[M-H]-	C15H10O5	1.4738559689319783	1.5525320713205493	0.9121589716421578	-0.6564245019824475	-0.6564245019824475	-0.6564245019824475	-0.6564245019824475	-0.6564245019824475	-0.6564245019824475
	3'-Methoxypuerarin	Flavone glycosides	445.2	325.1	446.1213	Negative	[M-H]-	C22H22O10	1.397323361536275	1.15572217051613	1.4354327516766674	-0.664746380621512	-0.664746380621512	-0.664746380621512	-0.664746380621512	-0.664746380621512	-0.664746380621512
	Eupatorin-5-methylether	Flavones	356.98	326.94	358.105	Negative	[M-H]-	C19H18O7	1.242385296632157	1.1717416759055543	1.5639600025174427	-0.6630144958425257	-0.6630144958425257	-0.6630144958425257	-0.6630144958425257	-0.6630144958425257	-0.6630144958425257
	Limonin	Terpenes	471	425	470.194	Positive	[M+H]+	C26H30O8	0.9724157530433618	1.436152607155248	1.5449390084584744	-0.6589178947761807	-0.6589178947761807	-0.6589178947761807	-0.6589178947761807	-0.6589178947761807	-0.6589178947761807
	Salicylic acid	Benzoic acid and its derivatives	137	93	138.032	Negative	[M-H]-	C7H6O3	1.243126065208361	1.349593342434185	1.3842129816131257	-0.5303546108835693	-0.5150175250176645	-0.6115757256008594	-0.7403845963364972	-0.7684860861130773	-0.811113845304004
	Caffeic acid	Phenylpropionic acids	179	135	180.042	Negative	[M-H]-	C9H8O4	1.2534948617424213	1.408506966480837	1.3113554163617023	-0.5213344795587695	-0.53246976439312	-0.5591486908225068	-0.7926974169657578	-0.7804523348261764	-0.7872545580186303
	Linarin	Flavones	591.17	283.06	592.17921	Negative	[M-H]-	C28H32O14	1.251000101790718	1.5542464703112207	1.1745369846777025	-0.6632972594632734	-0.6632972594632734	-0.6632972594632734	-0.6632972594632734	-0.6632972594632734	-0.6632972594632734
	(-)-Gallocatechin	Flavanols	305.06	125.04	306.073955	Negative	[M-H]-	C15H14O7	1.1741370045781663	1.4755544458311083	1.3389027954136044	-0.6647657076371465	-0.6647657076371465	-0.6647657076371465	-0.6647657076371465	-0.6647657076371465	-0.6647657076371465
	Rhamnetin	Flavonols	315	121	316.058	Negative	[M-H]-	C16H12O7	1.2410878247311485	1.3475409030708272	1.40780641065297	-0.6660725230758244	-0.6660725230758244	-0.6660725230758244	-0.6660725230758244	-0.6660725230758244	-0.6660725230758244
	Isohemiphloin	Flavanones	433	343	434.121	Negative	[M-H]-	C21H22O10	1.2598877208595105	1.3745237967654884	1.363586769751643	-0.6663330478961069	-0.6663330478961069	-0.6663330478961069	-0.6663330478961069	-0.6663330478961069	-0.6663330478961069
	Wogonoside	Flavones	459.1	268	460.100565	Negative	[M-H]-	C22H20O11	1.2898808547879146	1.4062510878515087	1.3018183038233295	-0.6663250410771255	-0.6663250410771255	-0.6663250410771255	-0.6663250410771255	-0.6663250410771255	-0.6663250410771255
	3-Methoxytangeretin	Flavones	403	355	402.131	Positive	[M+H]+	C21H22O8	2.2071355186628594	0.7865860265012712	0.5988996189992029	-0.5987701940272222	-0.5987701940272222	-0.5987701940272222	-0.5987701940272222	-0.5987701940272222	-0.5987701940272222
	Acetovanillone	Phenonic acids	165	150	166.063	Negative	[M-H]-	C9H10O3	1.6172667352700179	-0.1155190182745382	0.9301241816471912	-0.5348116523371318	-0.9624546492478196	-1.5151694033344154	-0.485188940087014	0.22097163755545862	0.8447811088082524
	Farrerol	Flavanones	299.1	119.1	300.099775	Negative	[M-H]-	C17H16O5	-0.07562787418118774	-0.03569367200367896	-0.349761402300859	1.371459018072658	1.263882044960267	1.0081746808210705	-1.0608109317894232	-1.0608109317894232	-1.0608109317894232
	Scutellarin	Flavones	461.1	285.1	462.07983	Negative	[M-H]-	C21H18O12	0.12609153423338132	0.2236274506938261	-0.05352459770139759	1.2204098544814541	0.8288840961088971	1.2259707768016905	-1.1904863715392837	-1.1904863715392837	-1.1904863715392837
	Apigenin-7-glucuronide	Flavones	445.1	269.1	446.084915	Negative	[M-H]-	C21H18O11	0.19722688926079207	-0.24878137442521206	0.27120641720002414	1.1741316380430882	1.3414220395748069	0.75945554915840785	-1.1648870529373023	-1.1648870529373023	-1.1648870529373023
	Glabridin	Isoflavanones	323.1	201.1	324.13616	Negative	[M-H]-	C20H20O4	0.33499843727500234	-0.012905335189651238	0.1126832718411818	1.4861196328181525	0.9318116790515878	0.7265110984477775	-1.1930729280813501	-1.1930729280813501	-1.1930729280813501
	Coniferaldehyde	Phenonic acids	179	146	178.063	Positive	[M+H]+	C10H10O3	0.1438873371176645	0.4660375081317767	0.20916754377205973	1.0396418389180988	1.1022897250101051	0.8163125719984882	-1.2591121749827308	-1.2591121749827308	-1.2591121749827308
	Benzylideneacetophenone	Chalcones	209.09	103.05	208.088815	Positive	[M+H]+	C15H12O	0.3366553691949244	0.307734847975527	0.3135415887510384	1.1376560756689784	0.7778682452395574	0.9524464196548189	-1.2069588332848287	-1.3315722003311214	-1.2873715128688972
	Cinnamic Acid	Phenylpropionic acids	149	103.1	148.052	Positive	[M+H]+	C9H8O2	0.5047663817823534	0.4354922024738642	0.4390403080812158	0.9719318630460652	0.826421366203777	0.7573447612327333	-1.3085484772847091	-1.3034413063612442	-1.3230070991740555
	Ferulic acid	Phenylpropionic acids	195	145	194.058	Positive	[M+H]+	C10H10O4	0.7176185328984498	0.1619488375225609	0.12562877230812505	0.9422639537447438	0.9958479110139947	0.8590336135396358	-1.2154371869624327	-1.2604702044983587	-1.3264342295667193
	Vanillin	Aromatic aldehydes	153	65	152.047	Positive	[M+H]+	C8H8O3	0.5963878712328571	0.08412394979719615	0.3236410192549021	1.0166278342662405	1.0283042363477328	0.7620084418473158	-1.2758397573449176	-1.169188861642574	-1.3660647337587541
	5-Hydroxyflavone	Flavones	239.1	137	238.062995	Positive	[M+H]+	C15H10O3	0.9490744408497583	0.9285701223032068	-0.5076018185133597	1.5822328319548105	-0.9964036868372703	0.19759749800587015	-0.43178757626628006	-0.23814709109328874	-1.4835347204034448
	3,4-Dihydroxybenzaldehyde	Phenonic acids	137	108	138.032	Negative	[M-H]-	C7H6O3	-0.25588409329181727	1.754226389981692	0.864698082988918	0.9003891737815368	0.1996081769545626	-0.4794729234675515	-0.9096885517672527	-1.1967150560596764	-0.8771611991204105
	Hesperidin	Flavanones	609.2	301.1	610.189775	Negative	[M-H]-	C28H34O15	1.2041168101505846	0.7926393269168676	0.417994655785956	0.7862874370081873	0.39793716010122177	0.24010752153601195	-1.279694303832943	-1.279694303832943	-1.279694303832943
	Tiliroside	Flavonols	593.1	284	594.137345	Negative	[M-H]-	C30H26O13	0.9023810815436328	0.49598527929579383	0.49496366295054695	0.6808823672709993	0.8462701261143603	0.5386204348289712	-1.319700984001435	-1.319700984001435	-1.319700984001435
	Baicalein	Flavones	271.1	123	270.052825	Positive	[M+H]+	C15H10O5	1.00401354534198	0.6075214948528692	0.37091127271912416	0.8440694346978186	0.6665527895174349	0.4338780791761127	-1.3089822054351135	-1.3089822054351135	-1.3089822054351135
	Didymin	Flavanones	593.1	285	594.195	Negative	[M-H]-	C28H34O14	0.5565726275251816	0.6665528529656185	0.8067056971800599	0.986958168097976	0.3283617555864647	0.5908798606972929	-1.3120103206841978	-1.3120103206841978	-1.3120103206841978
	Poncirin	Flavanones	593.1	285	594.19486	Negative	[M-H]-	C28H34O14	0.5565726340645656	0.6665528507627472	0.8067056933023656	0.9869581719381277	0.32836175352553426	0.5908798580209298	-1.31201032053809	-1.31201032053809	-1.31201032053809
	Scutellarein tetramethyl ether	Flavones	343.1	313.1	342.11034	Positive	[M+H]+	C19H18O6	0.9281001293288179	0.9998721596988922	0.991059876414338	0.27760734830401385	0.42111907057880527	0.20113949933045983	-1.290843606467234	-1.261289560806977	-1.266764916381117
	Sinensetin	Flavones	373.1	343.1	372.120905	Positive	[M+H]+	C20H20O7	0.868436273235808	0.9498275720328544	0.8216115781821026	0.5176374727842563	0.5603193268906927	0.17637428311736947	-1.3179568890349904	-1.2928598815443613	-1.283389735663731
	4',7-Di-O-methylnaringenin	Flavanones	301.1	167	300.1	Positive	[M+H]+	C17H16O5	0.8930984686565744	0.9598855030900355	0.9774457159683643	0.5839424407119379	0.2853906126808361	0.12777848813191447	-1.260601250264981	-1.2439417674376214	-1.3229982115370607
	Protocatechuic acid	Benzoic acid and its derivatives	153	109	154.027	Negative	[M-H]-	C7H6O4	0.8268827690638142	1.3323812039281324	0.8799115403085315	0.445960582671078	0.29565379745517	-0.12174246225426358	-1.1769461737183236	-1.2359498171929533	-1.2461514402611857
	Naringin	Flavanones	579	459	580.179	Negative	[M-H]-	C27H32O14	1.1533437529997326	0.8943362291558796	0.8112574703591415	0.12234815169912112	0.4764334701349944	0.3544556831024053	-1.270724919150425	-1.270724919150425	-1.270724919150425
	6-Hydroxyflavone	Flavones	237.1	193.1	238.062995	Negative	[M-H]-	C15H10O3	0.7965335051365064	0.8335704042426222	0.7303511122284543	0.4517574148740226	0.4648937050831006	0.6887556901951768	-1.3219539439199606	-1.3219539439199606	-1.3219539439199606
	Bavachinin	Flavanones	337.1	119.1	338.15181	Negative	[M-H]-	C21H22O4	1.1448725774955157	0.8568414590011308	0.9380499141086998	0.44714927665683035	0.24137539802571623	0.16268051670263967	-1.263656380663511	-1.263656380663511	-1.263656380663511
	Noricaritin	Flavonols	355.1	299.1	372.120905	Positive	[M+H-18]+	C20H20O7	1.1620781840338998	0.8049350768072093	1.1644314111043188	0.3053271023780077	0.10900865968941485	0.13733687131250844	-1.2277057684417862	-1.2277057684417862	-1.2277057684417862
	Ononin	Isoflavanones	475.1	267.1	430.126385	Negative	[M-H+46]-	C22H22O9	1.4154831769605578	0.6383990620560138	0.7970964490557749	0.5607427911649044	0.15361288335471443	0.1470159130709896	-1.2374500918876514	-1.2374500918876514	-1.2374500918876514
	Quercetin 3-sambubioside	Flavonols	595	300	596.138	Negative	[M-H]-	C26H28O16	1.0367637617997356	1.5405139755478987	0.6991495268706113	-0.14950755917507363	0.2618869809850936	0.06158359296398474	-1.1501300929974168	-1.1501300929974168	-1.1501300929974168
	Nobiletin	Flavones	403.1	388.1	402.13147	Positive	[M+H]+	C21H22O8	1.171292819619448	1.3588463592205489	1.1650142050639976	-0.36409956115181424	0.04995479829055794	-0.2774862444334783	-1.0630662551778862	-1.0052520474648579	-1.035204073966516
C2	carlinoside	Flavones	581	413	580.143	Positive	[M+H]+	C26H28O15	-1.0989987185629801	-1.12151614853153	-1.0933093312635347	-0.13682616186765378	-0.020393656554682622	-0.11608551742805241	1.1830567325286518	1.1096820454288956	1.294390756250887
	Apigenin 7-glucoside	Flavones	431.1	268	432.10565	Negative	[M-H]-	C21H20O10	-1.0543010145068497	-1.0328371685344477	-1.0618693052179833	-0.19453781865793673	-0.2779103941426738	-0.0779270312432792	1.311743554880304	1.1630219757516003	1.224617201671266
	Apigenin-4'-O-glucoside	Flavones	431.1	268	432.106	Negative	[M-H]-	C21H20O10	-1.0308954863263913	-1.0284525128003432	-1.0335627257470172	-0.20117101843578727	-0.2209034155781134	-0.22472257136172433	1.173777988573771	1.3126902750648728	1.2532394666107334
	Sophoricoside	Isoflavanones	431.1	268	432.106	Negative	[M-H]-	C21H20O10	-1.0308954863263913	-1.0284525128003432	-1.0335627257470172	-0.20117101843578727	-0.2209034155781134	-0.22472257136172433	1.173777988573771	1.3126902750648728	1.2532394666107334
	Phloretin	Chalcones	273.1	167	274.084125	Negative	[M-H]-	C15H14O5	-1.1470377183568499	-1.1470377183568499	-1.1470377183568499	0.14326634727753212	0.1279023153577456	-0.22333156970563608	1.2739345056405174	0.838946132797386	1.2803954237030044
	Methyl gallate	Benzoic acid and its derivatives	183	124	184.037	Negative	[M-H]-	C8H8O5	-1.1274758674746062	-1.1274758674746062	-1.1274758674746062	0.1605065815206696	0.05720726429586511	-0.2380183448465407	1.1496165940464425	0.7795536612658323	1.4735618461415492
	7,4'-Di-O-methylapigenin	Flavones	299.1	256.1	298.084125	Positive	[M+H]+	C17H14O5	-1.251399115204846	-1.251399115204846	-1.251399115204846	0.1702426478819367	0.3439038237825149	0.20230154727356783	0.8681719570136219	1.0274872024218682	1.1420901672410282
	Scoparin	Flavones	463	313	462.116	Positive	[M+H]+	C22H22O11	-1.2082716392756736	-1.1888319574447805	-1.1858443268727406	0.09257324193775913	0.20941121802214405	-0.017336122409833513	0.9341705290661083	1.1990994075614438	1.1650296494155732
	Isorhamnetin	Flavonols	315.1	300	316.058305	Negative	[M-H]-	C16H12O7	-0.9588201771727398	-1.0186531133264518	-1.1013578297301079	-0.07704193025507067	-0.24323952769012275	-0.06739072221739452	1.693084240180196	1.287543891938769	0.48587516827292526
	Syringaldehyde	Phenonic acids	181.1	151	182.05791	Negative	[M-H]-	C9H10O4	-1.108399390020655	-1.0896580813398817	-0.8685236759179487	-0.23874496333092035	0.5512405630114947	-0.586354115235868	1.6177575607602661	0.751500529679335	0.9711815723941766
	Apiin	Flavones	565.1	271	564.148	Positive	[M+H]+	C26H28O14	-0.5994590940673015	-0.5994590940673015	-0.5994590940673015	-0.5994590940673015	-0.5994590940673015	-0.5994590940673015	0.8723972888832505	0.5340015868682857	2.190355688652272
	Dihydromyricetin	Flavanonols	319	193	320.05322	Negative	[M-H]-	C15H12O8	-0.6627944346573887	-0.6627944346573887	-0.6627944346573887	-0.6627944346573887	-0.6627944346573887	-0.6627944346573887	1.2744763305132025	1.1404974048856615	1.5617928725454688
	Narirutin	Flavanones	579.2	271.1	580.17921	Negative	[M-H]-	C27H32O14	-0.6608987037358824	-0.6608987037358824	-0.6608987037358824	-0.6608987037358824	-0.6608987037358824	-0.6608987037358824	1.1617062457856955	1.17892092667761	1.6247650499519897
	Hesperetin	Flavanones	301.1	164	302.07904	Negative	[M-H]-	C16H14O6	-0.6640484920657549	-0.6640484920657549	-0.6640484920657549	-0.6640484920657549	-0.6640484920657549	-0.6640484920657549	1.2019842445567168	1.2517686906503853	1.5305380171874277
	Taxifolin	Flavanonols	303.1	125	304.058305	Negative	[M-H]-	C15H12O7	-0.6356920502873342	-0.6076550477924514	-0.6570998830973886	-0.7397496470351348	-0.6443191026366121	-0.6975119011574554	1.1512962591404285	1.3317951288621972	1.4989362440037508
	Ellagic acid	Tannins	300.88	144.99	302.006	Negative	[M-H]-	C14H6O8	-0.5624092281797515	-0.6344612190103145	-0.5927719498131491	-0.7189146529993348	-0.7189146529993348	-0.7189146529993348	1.0307712836671712	1.2756450564821946	1.6399700158518533
	Liquiritigenin	Flavanones	255.1	119.1	256.07356	Negative	[M-H]-	C15H12O4	-0.6567383292746313	-0.6567383292746313	-0.6567383292746313	-0.6567383292746313	-0.6567383292746313	-0.6567383292746313	0.9609787853375729	1.3314162814997832	1.6480349088104318
	Phenprobamate	Amino acids	180	91	179.095	Positive	[M+H]+	C10H13NO2	-0.6596714300502818	-0.6596714300502818	-0.6596714300502818	-0.6596714300502818	-0.6596714300502818	-0.6596714300502818	1.0340405156545183	1.312146214291629	1.6118418503555438
	Sinapinic acid	Phenylpropionic acids	223.1	93	224.068	Negative	[M-H]-	C11H12O5	-0.6554137825270144	-0.6554137825270144	-0.6554137825270144	-0.6554137825270144	-0.6554137825270144	-0.6554137825270144	1.3384946966181883	0.9318627072194293	1.662125291324468
	(-)-Epicatechin	Flavanols	289.1	109	290.07904	Negative	[M-H]-	C15H14O6	-0.5702607474543102	-0.69431859087622	-0.5613236889857541	-0.6662267906295355	-0.7189230239916735	-0.7604882497700055	1.357576072505496	1.108022830270598	1.5059421889314053
	Silibinin	Flavanonols	481.1	301	482.1213	Negative	[M-H]-	C25H22O10	-0.45126799236671394	-0.5706534335050135	-0.4382774826352023	-0.8478738869554269	-0.8178441264550548	-0.7941220718658035	1.2140881802645351	1.1028347606444182	1.603116052874261
	hydroxygenkwanin	Flavones	301.1	258.1	300.06339	Positive	[M+H]+	C16H12O6	-0.6591469090207125	-0.6591469090207125	-0.6591469090207125	-0.6591469090207125	-0.6591469090207125	-0.6591469090207125	1.586103546072799	1.3739585537372605	0.9948193543142149
	Piceatannol	Stilbenes	243	201	244.074	Negative	[M-H]-	C14H12O4	-0.6535973336311682	-0.6535973336311682	-0.6535973336311682	-0.6535973336311682	-0.6535973336311682	-0.6535973336311682	1.7076023392861923	1.294207287178761	0.9197743753220563
	Epimedin A	-	839.3	531.2	838.28955	Positive	[M+H]+	C39H50O20	-0.6556673620381357	-0.6556673620381357	-0.6556673620381357	-0.6556673620381357	-0.6556673620381357	-0.6556673620381357	1.6511873030970063	1.3518317261029562	0.9309851430288513
	Quercimeritrin	Flavonols	463.09	175.1	464.09548	Negative	[M-H]-	C21H20O12	-0.65910143269763	-0.65910143269763	-0.65910143269763	-0.65910143269763	-0.65910143269763	-0.65910143269763	1.6616758091970174	1.1041879663654115	1.188744820623351
	5-O-Demethylnobiletin	Flavones	389.1	359.1	388.11582	Positive	[M+H]+	C20H20O8	-0.6076486668497927	-0.8540390906573508	-0.766440175832866	-0.520474429957688	-0.5155086471958984	-0.6932192024270053	1.5021179187364115	1.3424150741000942	1.1127972200840959
	Miquelianin	Flavonols	477.1	301	478.074745	Negative	[M-H]-	C21H18O13	-0.6918280190107137	-0.6918280190107137	-0.6918280190107137	-0.6396331920450422	-0.6348983922367126	-0.6384220587700004	1.478482648654299	1.1899216270191004	1.3200334244104968
	Silychristin	Flavanonols	481.1	125	482.1213	Negative	[M-H]-	C25H22O10	-0.6656000703224259	-0.6656000703224259	-0.6656000703224259	-0.6656000703224259	-0.6656000703224259	-0.6656000703224259	1.3778729529292768	1.2022457723648814	1.4134816966403971
	Mangiferin	Xanthones	421.1	331	422.084915	Negative	[M-H]-	C19H18O11	-0.7144406486645705	-0.7091905080854916	-0.700053974302466	-0.6394196317432869	-0.6554517409671277	-0.5732934096775691	1.3963320670320636	1.2225646909426666	1.3729531554657817
	Luteolin-3',7-di-O-glucoside	Flavones	609.1	447	610.153	Negative	[M-H]-	C27H30O16	-0.7044175336963968	-0.6999367266479912	-0.7052301067431539	-0.635500634720664	-0.616456150681006	-0.6355326733503889	1.3529636412664525	1.2861103886154084	1.35799979595774
	Hydroxysafflor yellow A	-	611.2	491.1	612.16904	Negative	[M-H]-	C27H32O16	-0.7050792638355474	-0.7050792638355474	-0.7050792638355474	-0.6413010256342047	-0.619444614509103	-0.6213617172527653	1.3376765529919377	1.3050997565724174	1.3545688393383606
	Trilobatin	Chalcones	435.13	273.08	436.13695	Negative	[M-H]-	C21H24O10	-0.7539541625572345	-0.6897404266077959	-0.7310124959292049	-0.6093891683066096	-0.5842542984784651	-0.6179757440830905	1.3301934868495762	1.2058079300730258	1.4503248790397985
	Baimaside	Flavonols	625.1	300	626.148305	Negative	[M-H]-	C27H30O17	-0.6639756262771612	-0.6639756262771612	-0.6639756262771612	-0.6639756262771612	-0.6639756262771612	-0.6639756262771612	1.4810974210153962	1.372361628775754	1.1303947078718168
	Acacetin	Flavones	283.1	268	284.068475	Negative	[M-H]-	C16H12O5	-0.6775199880112314	-0.7468000602313981	-0.7108868073223783	-0.5818220496100833	-0.6108094243876911	-0.6620597965749739	1.4393218854615253	1.317720353162199	1.2328558875140319
	Tricin 5-glucoside	Flavones	491	329	492.127	Negative	[M-H]-	C23H24O12	-0.6660811847443161	-0.6660811847443161	-0.6660811847443161	-0.6660811847443161	-0.6660811847443161	-0.6660811847443161	1.4227601692558982	1.3163036967520803	1.257423242457918
	Pedalitin	Flavones	315.06	300.04	316.058305	Negative	[M-H]-	C16H12O7	-0.6664164738078733	-0.6664164738078733	-0.6664164738078733	-0.6664164738078733	-0.6664164738078733	-0.6664164738078733	1.3960620385176672	1.2993983787832442	1.303038425546328
	2'-Hydroxydaidzein	Isoflavanones	269	225.1	270.052825	Negative	[M-H]-	C15H10O5	-0.6659271022373944	-0.6659271022373944	-0.6659271022373944	-0.6659271022373944	-0.6659271022373944	-0.6659271022373944	1.4326524057983416	1.2461048208040446	1.3168053868219798
	Hesperetin 5-O-glucoside	Flavanones	463.1	301.1	464.132	Negative	[M-H]-	C22H24O11	-0.6647665728320277	-0.6647665728320277	-0.6647665728320277	-0.6647665728320277	-0.6647665728320277	-0.6647665728320277	1.5022209594175908	1.2632596658433486	1.2231188117312262
	Procyanidin B2	Anthocyanins	577.1	407.1	578.14243	Negative	[M-H]-	C30H26O12	-0.6717690973833373	-0.6859040415609601	-0.6829289959924517	-0.6561252262384448	-0.6556571397252761	-0.6456257054185037	1.3045120436388078	1.3988687270992624	1.2946294355809036
	Isosilybin	Flavanonols	481.1	125	482.1213	Negative	[M-H]-	C25H22O10	-0.6664888405525907	-0.6664888405525907	-0.6664888405525907	-0.6664888405525907	-0.6664888405525907	-0.6664888405525907	1.3015425059199948	1.3860114996245125	1.3113790377710368
	Hyperoside	Flavonols	465.1	303	464.09548	Positive	[M+H]+	C21H20O12	-0.6041822660101248	-0.6841532696064133	-0.6927719022797751	-0.7122246233178482	-0.6524706574909852	-0.648378126531959	1.2669129102227363	1.432647009236663	1.2946209257777066
	Apigenin 7-O-(6-O-malonylglucoside)	Flavones	517	269	518.106	Negative	[M-H]-	C24H22O13	-0.6664211302959878	-0.6664211302959878	-0.6664211302959878	-0.6664211302959878	-0.6664211302959878	-0.6664211302959878	1.2720599589858625	1.350003607399529	1.3764632153905358
	Naringenin chalcone	Chalcones	273	65	272.068	Positive	[M+H]+	C15H12O5	-0.9010962543783652	-0.8420907159606381	-0.6457583410590817	-0.42671975299863213	-0.4623848282952599	-0.6689934738017945	1.2539261148524778	1.247331060820922	1.4457861908203729
	Chlorogenic acid	Phenylpropionic acids	353	173	354.095	Negative	[M-H]-	C16H18O9	-0.8427934960886007	-0.7207455733083457	-0.8361870650703028	-0.5265591139570039	-0.48624111087519656	-0.5510452111965642	1.2424061427816642	1.2984267631292947	1.4227386645850544
	Cryptochlorogenic acid	Phenylpropionic acids	353	173	354.095	Negative	[M-H]-	C16H18O9	-0.8427934960886007	-0.7207455733083457	-0.8361870650703028	-0.5265591139570039	-0.48624111087519656	-0.5510452111965642	1.2424061427816642	1.2984267631292947	1.4227386645850544
	Naringenin-7-glucoside	Flavanones	433	271	434.1213	Negative	[M-H]-	C21H22O10	-0.8132828474482499	-0.8132828474482499	-0.8132828474482499	-0.5281521265206423	-0.503846056672108	-0.4904217456649009	1.2758023451959843	1.2876800394646661	1.3987860865417503
	Choerospondin	Flavanones	433	271	434.121	Negative	[M-H]-	C21H22O10	-0.7865240388710257	-0.789613039551435	-0.7839793771041516	-0.5353738111894712	-0.5450329221875072	-0.5344756272631105	1.2617610164885527	1.3337411958648224	1.3794966038133256
	Vicenin 2	Flavones	595	457	594.158	Positive	[M+H]+	C27H30O15	-0.782094248281527	-0.8119311934039652	-0.7970934269219537	-0.5386472850245697	-0.48998548028725925	-0.5410520688229231	1.2303172764759844	1.2441735633466349	1.4863128629195785
	Pinobanksin	Flavanonols	273	147	272.068	Positive	[M+H]+	C15H12O5	-0.7664661756581184	-0.8167663752141822	-0.8041133403937439	-0.45471871682339265	-0.5062430088525822	-0.6107686982396978	1.2521736221181097	1.2286822543747595	1.4782204386888478
	Guaijaverin	Flavonols	433	300	434.085	Negative	[M-H]-	C20H18O11	-0.7602773556440752	-0.7754104454772162	-0.7641098624120068	-0.6234624561200287	-0.4588902291211211	-0.5896143076814361	1.2994461519476315	1.2122258089719562	1.4600926955362965
	Reynoutrin	Flavonols	433	300	434.085	Negative	[M-H]-	C20H18O11	-0.7602773556440752	-0.7754104454772162	-0.7641098624120068	-0.6234624561200287	-0.4588902291211211	-0.5896143076814361	1.2994461519476315	1.2122258089719562	1.4600926955362965
	Eriodictyol	Flavanones	287.1	135	288.06339	Negative	[M-H]-	C15H12O6	-0.7313823115074812	-0.7215919721023706	-0.7284976493947865	-0.568770699771191	-0.6256743564223001	-0.617696631050647	1.3433889368151994	1.342707879871303	1.3075168035622744
	(-)-Epigallocatechin	Flavanols	307.1	139	306.073955	Positive	[M+H]+	C15H14O7	-0.7481169175683097	-0.7441060020019059	-0.7436458224819457	-0.6027611195799837	-0.5731785001261716	-0.5781078646715938	1.3097158355520568	1.355304226679126	1.3248961641987278
	Naringenin	Flavanones	273	153	272.068	Positive	[M+H]+	C15H12O5	-0.7007994583432717	-0.7571491309070605	-0.8169706054056615	-0.4924181618560987	-0.5997468653554011	-0.613237182864643	1.2504342144916036	1.3548245267955004	1.3750626634450336
	Cynaroside	Flavones	447	285	448.100565	Negative	[M-H]-	C21H20O11	-0.7848901486299394	-0.775294970193659	-0.7702155362274934	-0.5486850649315818	-0.5503902614720034	-0.5446290170054757	1.3174011396954848	1.4389055939639195	1.2177982648007486
	Sieboldin	Chalcones	451.13	289.07	452.131865	Negative	[M-H]-	C21H24O11	-0.6545630039860383	-0.6545630039860383	-0.6545630039860383	-0.6545630039860383	-0.6545630039860383	-0.6545630039860383	1.0322061964933258	1.7415451418756527	1.1536266855472515
	Trimethylapigenin	Flavones	313.1	298.1	312.099775	Positive	[M+H]+	C18H16O5	-0.6620223046501026	-0.6620223046501026	-0.6620223046501026	-0.6620223046501026	-0.6620223046501026	-0.6620223046501026	1.1086681483764043	1.5757743211896913	1.2876913583345206
	Isomangiferin	Xanthones	421.1	301	422.084915	Negative	[M-H]-	C19H18O11	-0.6600105249130377	-0.6600105249130377	-0.6600105249130377	-0.6600105249130377	-0.6600105249130377	-0.6600105249130377	1.1183155338611963	1.6421454206696182	1.1996021949474114
	Sinapaldehyde	Aromatic aldehydes	207	177	208.074	Negative	[M-H]-	C11H12O4	-0.6562967006511252	-0.6562967006511252	-0.6562967006511252	-0.6562967006511252	-0.6562967006511252	-0.6562967006511252	0.9092159233449301	1.5521862843501193	1.4763779962117018
	Kaempferol 3-glucuronide	Flavonols	461	284.98	462.08	Negative	[M-H]-	C21H18O12	-0.6588908511415404	-0.6588908511415404	-0.6588908511415404	-0.6588908511415404	-0.6588908511415404	-0.6588908511415404	1.3216109917829857	1.620423487352354	1.0113106277139032
	Tricin	Flavones	329.1	299	330.073955	Negative	[M-H]-	C17H14O7	-0.6614102725265367	-0.6614102725265367	-0.6614102725265367	-0.6614102725265367	-0.6614102725265367	-0.6614102725265367	1.277066650249515	1.5932010245510242	1.0981939603586817
	Sophoraflavonoloside	Flavonols	609.1	284	610.153	Negative	[M-H]-	C27H30O16	-0.6539403003278259	-0.6539403003278259	-0.6539403003278259	-0.6539403003278259	-0.6539403003278259	-0.6539403003278259	1.285333663203131	1.707583572860999	0.9307245659028262
	Quercetin 3-O-neohesperidoside	Flavonols	609.1	284	610.153	Negative	[M-H]-	C27H30O16	-0.6539403003278259	-0.6539403003278259	-0.6539403003278259	-0.6539403003278259	-0.6539403003278259	-0.6539403003278259	1.285333663203131	1.707583572860999	0.9307245659028262
	Rutin Trihydrate	Flavonols	609.1	284	610.15339	Negative	[M-H]-	C27H30O16	-0.6539403002830884	-0.6539403002830884	-0.6539403002830884	-0.6539403002830884	-0.6539403002830884	-0.6539403002830884	1.2853336699618163	1.7075835703234379	0.9307245614132756
	Rutin	Flavonols	609.1	284	610.15339	Negative	[M-H]-	C27H30O16	-0.6539403002830884	-0.6539403002830884	-0.6539403002830884	-0.6539403002830884	-0.6539403002830884	-0.6539403002830884	1.2853336699618163	1.7075835703234379	0.9307245614132756
	Cacticin	Flavonols	477	314	478.111	Negative	[M-H]-	C22H22O12	-0.887636076574787	-0.810185836879313	-0.9034102090821309	-0.3374301915424861	-0.41572086556728793	-0.525706759153093	1.275927826162052	1.5828643878535897	1.0212977247834574
	Tamarixin	Flavonols	477	314	478.111	Negative	[M-H]-	C22H22O12	-0.887636076574787	-0.810185836879313	-0.9034102090821309	-0.3374301915424861	-0.41572086556728793	-0.525706759153093	1.275927826162052	1.5828643878535897	1.0212977247834574
	Isorhamnetin 3-O-glucoside	Flavonols	477	314	478.11113	Negative	[M-H]-	C22H22O12	-0.8876360799967987	-0.8101858379281432	-0.9034102082225838	-0.33743018833684996	-0.4157208645067153	-0.525706759433055	1.2759278281700737	1.5828643845348638	1.0212977257192069
	Norartocarpetin	Flavones	285	133	286.048	Negative	[M-H]-	C15H10O6	-0.8973484850149737	-0.9454252953496161	-0.9195469362937748	-0.3809682436534801	-0.3334783354154765	-0.3920025034285735	1.4362972434296684	1.3256630458056242	1.1068095099206015
	Luteolin	Flavones	285	133	286.04774	Negative	[M-H]-	C15H10O6	-0.8973484861223556	-0.9454252962139676	-0.9195469373418217	-0.38096824372854415	-0.3334783327959013	-0.39200250196842096	1.4362972415394042	1.325663047430632	1.106809509200975
	Isorhamnetin 3,7-O-diglucoside	Flavonols	641	317	640.164	Positive	[M+H]+	C28H32O17	-0.847919270406025	-0.847919270406025	-0.847919270406025	-0.5091607265907792	-0.4459970683329565	-0.43323441566020243	1.4418793619532237	1.3386996638539592	1.1515709959948297
	Isoorientin	Flavone glycosides	447	327.1	448.100565	Negative	[M-H]-	C21H20O11	-0.9045802262552942	-0.8984117139631664	-0.9087703653146272	-0.36338859050120054	-0.3984367547964463	-0.4241417281055968	1.3617249859252865	1.331539708375083	1.2044646846359617
	Vitexin 2''-O-rhamnoside	Flavones	579	313	578.164	Positive	[M+H]+	C27H30O14	-0.9152320946471787	-0.9152320946471787	-0.9152320946471787	-0.30182630254107123	-0.3829405901796859	-0.45161823725792305	1.414580752837417	1.2376574731277634	1.2298431879550358
	Flavonol	Flavonols	239.1	165.1	238.062995	Positive	[M+H]+	C15H10O3	-0.9681177517165982	-0.9006320169881773	-0.9258467095102957	-0.296458576309241	-0.28725976437636297	-0.4879809695055019	1.3332070146405472	1.2759321769337413	1.2571565968318876
	Homoplantaginin	Flavones	461.1	283	462.116215	Negative	[M-H]-	C22H22O11	-0.9879153021646083	-0.9351719304661256	-1.000722758366738	-0.14113348766596148	-0.3341103214818599	-0.38798796863196827	1.2625848919319531	1.0556057458415877	1.4688511310037211
	Thermopsoside	Flavones	461.1	255	462.116	Negative	[M-H]-	C22H22O11	-0.91340379818261	-0.9756963453046493	-0.9868154551816152	-0.23476725107092825	-0.3019964948479068	-0.4019285452177223	1.2135177540817885	1.1048654655118992	1.4962246702117448
	Diosmetol 7-glucoside	Flavones	461.1	255	462.116	Negative	[M-H]-	C22H22O11	-0.91340379818261	-0.9756963453046493	-0.9868154551816152	-0.23476725107092825	-0.3019964948479068	-0.4019285452177223	1.2135177540817885	1.1048654655118992	1.4962246702117448
	Aesculin	Coumarins	339	177	340.079	Negative	[M-H]-	C15H16O9	-0.8573622037820997	-0.8527598787031594	-0.8683725500699931	-0.45753072391502364	-0.4356141975563433	-0.4534547423811723	1.1435208329268294	1.3538469324058517	1.4277265310751104
	Phlorizin	Chalcones	435.1	273.1	436.13695	Negative	[M-H]-	C21H24O10	-0.905348710217854	-0.905348710217854	-0.905348710217854	-0.41147897883385165	-0.31455423198679194	-0.4330567876911986	1.2088748044875681	1.1468773082604302	1.5193840164174064
	Nicotiflorin	Flavonols	593.2	285.1	594.158475	Negative	[M-H]-	C27H30O15	-0.9338840713131882	-0.9198754923166372	-0.9423900402254303	-0.3887556644605286	-0.3424714329724683	-0.3384134257322296	1.1894026910529547	1.4231811320873353	1.2532063038801926
	Orientin	Flavone glycosides	447	327.1	448.100565	Negative	[M-H]-	C21H20O11	-0.9547020665971985	-0.9419095715835013	-0.9443749418511286	-0.35773446991900393	-0.3472199354594609	-0.2998483517373329	1.1346435674678819	1.4207261893891177	1.290419580290627
	Oroxin A	Flavones	431.1	269.1	432.10565	Negative	[M-H]-	C21H20O10	-0.7244953827126537	-0.8728055300515066	-0.942547475698978	-0.3804061336263613	-0.19258525456520786	-0.7678691161407156	1.3794427629724493	1.1446334081267833	1.3566327216961898
	Taxifolin 7-O-rhamnoside	Flavanonols	449.1	285	450.116215	Negative	[M-H]-	C21H22O11	-0.820866442762987	-0.8009701935363924	-0.8486969257762482	-0.6303966452679413	-0.30623424733651594	-0.43399387939669665	1.0563874037004959	1.0106921233561503	1.774078807020136
	Glycitin	Isoflavanones	491.1	283.1	446.1213	Negative	[M-H+46]-	C22H22O10	-0.9485814021129403	-0.9485814021129403	-0.9485814021129403	-0.40468021493957057	-0.30295077394838704	-0.20080677273842576	1.1267418803664813	0.9372606230199949	1.6901794645787278
	Fraxin	Coumarins	369.1	206.8	370.09	Negative	[M-H]-	C16H18O10	0.1468750895909876	0.5878124536450262	0.4083715986139047	-1.2771599793321171	-1.2771599793321171	-1.2771599793321171	0.9553500322030465	0.5852319817326275	1.1478387822107583
	Dihydrokaempferol	Flavanonols	287.1	125	288.06339	Negative	[M-H]-	C15H12O6	0.1503658547301662	0.3827815947557029	0.20246115763862207	-1.2450716130472044	-1.1498245221270917	-1.3635192064414612	1.084223812419824	0.925700681231021	1.012882240840419
	Scopoletin	Coumarins	193	122	192.042	Positive	[M+H]+	C10H8O4	-0.4102464089311608	-0.23463089453114308	-0.31681213949730386	-0.9935417586517254	-0.9931811218467078	-0.8310660790500505	1.4992313719175345	0.8532319556142661	1.4270150749762915
	6-Methoxykaempferol 3-O-glucoside	Flavonols	479	302	478.111	Positive	[M+H]+	C22H22O12	0.2643984009399424	-0.12509376716360332	0.012619805856228333	-1.1515236765908974	-1.1515236765908974	-1.1515236765908974	1.422510366795525	1.2095802537384135	0.6705559696061865
	Vanillic acid	Benzoic acid and its derivatives	167	152	168.042	Negative	[M-H]-	C8H8O4	-1.2755431331874305	-0.20640460836400587	-0.742261428282344	0.22399779838390613	0.6656391671176283	1.9004915127731694	-0.7253563369559908	-0.67376155246983	0.8331985809848957
	Kaempferol	Flavonols	285	117	286.04774	Negative	[M-H]-	C15H10O6	-1.0470175123355423	-1.200469235178542	-1.182402571695295	1.2693203010666079	1.1953352734842904	1.0060183919764636	0.06950019737835472	-0.08313352852421348	-0.027151316172126006
	Diosmetin	Flavones	299.1	284.1	300.06339	Negative	[M-H]-	C16H12O6	-1.01034017096634	-1.2143875946347453	-1.1277074510901812	1.204920393614861	1.3291555116999363	0.9823837935913293	0.005480046994255814	-0.2166424517227954	0.047137922513678474
	Chrysoeriol	Flavones	299.1	284.1	300.063	Negative	[M-H]-	C16H12O6	-1.0103401695935001	-1.2143875928677297	-1.1277074531549016	1.2049203945582192	1.3291555110268707	0.98238379419603294	0.005480045314812477	-0.2166424532025308	0.04713792372272882
	Morin	Flavonols	301.1	151	302.043	Negative	[M-H]-	C15H10O7	-0.9780640146672046	-1.0185925225868566	-1.0072323703555532	1.1429226614151216	1.401031025759371	1.2319279859544843	-0.29033736523935294	-0.28689587024214486	-0.19475953003786406
	Quercetin	Flavonols	301.1	151	302.042655	Negative	[M-H]-	C15H10O7	-0.978064013413505	-1.0185925209871172	-1.0072323690151816	1.1429226600907316	1.4010310293323942	1.2319279854528278	-0.2903373650054925	-0.28689587237850783	-0.19475953407614924
	4,4'-Dimethoxychalcone	Chalcones	269.1	161.1	268.109945	Positive	[M+H]+	C17H16O3	-1.4160444230763831	-1.0625256003966075	-1.0681046994220933	0.8780694854268977	1.1369963237106666	1.2323115844066241	-0.06121252087218781	0.37250572517605013	-0.011995874952967384
	Xanthohumol	Chalcones	353.1	119.1	354.146725	Negative	[M-H]-	C21H22O5	-0.9474584567948562	-0.9869085687365464	-0.5678265687990642	1.1717365541824072	1.8690405938775136	0.6018272635949522	-0.525126979623172	-0.07059114053890127	-0.5446926971623319
	Amentoflavone	Biflavonoids	537.1	375.1	538.09	Negative	[M-H]-	C30H18O10	-0.24235351484728884	-0.4171078879709593	-0.35376012887652153	1.0021790637107457	1.510986789811079	1.3113940222094527	-0.953122554887068	-0.9263012521121293	-0.9319145370373095
	Kaempferitrin	Flavonols	577.1	431.1	578.16356	Negative	[M-H]-	C27H30O14	-0.5436747345330357	-0.5580760955943602	-0.5752397388874766	1.236795022199292	1.4276053018137902	1.3145423143296597	-0.7673173564426231	-0.7673173564426231	-0.7673173564426231
	Pinocembrin	Flavanones	255.1	213.1	256.07356	Negative	[M-H]-	C15H12O4	-0.5655474536279883	-0.6179715080774523	-0.615154848322808	1.380650479939893	1.3830886585937825	1.2251133805829413	-0.7087917930587068	-0.7501703117290198	-0.7312166043006418
	Cynarine	Phenylpropionic acids	515.1	179	516.127	Negative	[M-H]-	C25H24O12	-0.6655288331315355	-0.6655288331315355	-0.6655288331315355	1.2568985122489689	1.270578720617697	1.465695765922548	-0.6655288331315355	-0.6655288331315355	-0.6655288331315355
	Afzelin	Flavonols	431.1	285	432.10565	Negative	[M-H]-	C21H20O10	-0.6684637094632154	-0.6687226485439401	-0.6684930122468897	1.312466937801318	1.3936926635456701	1.2923946834394733	-0.6643333327987919	-0.6647786007414136	-0.6637629809922104
	Chrysosplenetin	Flavonols	373.1	343	374.10017	Negative	[M-H]-	C19H18O8	-0.6664999634706756	-0.6664999634706756	-0.6664999634706756	1.3362672917284124	1.3760001048760873	1.2867323842195546	-0.6664999634706756	-0.6664999634706756	-0.6664999634706756
	Chrysin	Flavones	253.1	143.1	254.05791	Negative	[M-H]-	C15H10O4	-0.6980556432450462	-0.6980556432450462	-0.6980556432450462	1.2854192123257007	1.4550639517349322	1.251967376966648	-0.6364266527840003	-0.6265345905192827	-0.6353223679888595
	Genkwanin	Flavones	283.1	268	284.068475	Negative	[M-H]-	C16H12O5	-0.6641208078523425	-0.6641208078523425	-0.6641208078523425	1.4107489518480962	1.4463189797951304	1.127656915470828	-0.6641208078523425	-0.6641208078523425	-0.6641208078523425
	Luteolin 7-glucuronide	Flavones	463	287	462.08	Positive	[M+H]+	C21H18O12	-0.6567260398097213	-0.6567260398097213	-0.6567260398097213	0.9261638548293907	1.4302583697731293	1.5839340142558076	-0.6567260398097213	-0.6567260398097213	-0.6567260398097213
	Engeletin	Flavanonols	433.1	269	434.1213	Negative	[M-H]-	C21H22O10	-0.6536686165445877	-0.6536686165445877	-0.6536686165445877	1.5590678726387674	0.8544706571453444	1.5084731694834146	-0.6536686165445877	-0.6536686165445877	-0.6536686165445877
	Rhamnocitrin	Flavonols	299.2	271	300.063	Negative	[M-H]-	C16H12O6	-0.6624279731503019	-0.6624279731503019	-0.6624279731503019	1.4392154561433093	1.0654534172581156	1.469898965500387	-0.6624279731503019	-0.6624279731503019	-0.6624279731503019
	Gallic acid	Benzoic acid and its derivatives	169	51	170.022	Negative	[M-H]-	C7H6O5	-0.8208793467801998	-0.7830689212198985	-0.8084204563938943	1.5860544580808318	1.2618028066475737	1.0861648216198245	-0.5031226286300432	-0.5167698634586014	-0.5017608698655934
	Tectochrysin	Flavones	269.1	226.1	268.07356	Positive	[M+H]+	C16H12O4	-0.6569181721926837	-0.6569181721926837	-0.6569181721926837	1.6662470319886395	1.2892280514602366	0.9860339497072255	-0.6569181721926837	-0.6569181721926837	-0.6569181721926837
	4-Hydroxybenzoic acid	Benzoic acid and its derivatives	137	93	138.032	Negative	[M-H]-	C7H6O3	-0.6709856781514595	-0.2814152128242645	-0.37702934248360837	1.3722636255458875	1.5106700638784343	0.9966710345482643	-0.8765942555507833	-0.8590951765217817	-0.8144850584406887
	Caftaric acid	Phenylpropionic acids	311	135	312.048	Negative	[M-H]-	C13H12O9	-0.5759081507984756	-0.6479433552935829	-0.2808152767108309	1.7175096458343138	1.3806021121167147	0.7198838105252239	-0.7120502447161701	-0.7438692057266504	-0.8574093352305409
C3	Sakuranetin	Flavanones	285.1	165	286.084125	Negative	[M-H]-	C16H14O5	-0.8564243480680848	-1.846900943153157	-0.8216143390275448	-0.19935312440012717	0.6733647933817211	1.0179826343216738	0.3701492302262563	0.5749435875908897	1.0878525091283728
	Isosakuranetin	Flavanones	285.1	164	286.084125	Negative	[M-H]-	C16H14O5	-1.2839343793948432	-1.2839343793948432	-1.2839343793948432	0.4989773971589129	0.2561024175929413	0.27818601820982763	0.9903525350592722	0.8411017839857666	0.9870829861778084
	Vitexin	Flavone glycosides	431.1	311.1	432.10565	Negative	[M-H]-	C21H20O10	-1.3130155552344036	-1.3151897113843445	-1.3351688668204875	0.5597750274829265	0.500613199447975	0.5047329532904723	0.8517617769651231	0.8817758996748133	0.664715276577926
	Narcissin	Flavonols	623.2	315.1	624.16904	Negative	[M-H]-	C28H32O16	-1.4004665683246746	-1.090286653301007	-1.3103323532396765	0.11923088459009025	0.32346937418029936	0.4714186386299589	0.9017461480133478	1.0567084910524638	0.928512038399197
	Nepitrin	Flavones	479	317	478.111	Positive	[M+H]+	C22H22O12	-1.3913545303266615	-1.1791305191990935	-1.3541930963608801	0.3370725896920826	0.672299059156756	0.4765771497449252	0.6524309218876668	0.7788732923611947	1.0074251330440103
	Galangin	Flavonols	269	211	270.052825	Negative	[M-H]-	C15H10O5	-1.306530088081458	-1.306530088081458	-1.306530088081458	0.28740547389204973	0.5887366258146373	0.9184695390596874	0.5377165696749241	0.962892431409938	0.6243696243931385
	Echinatin	Chalcones	269.1	161	270.08921	Negative	[M-H]-	C16H14O4	-1.2339564779840615	-1.3231537527995332	-1.2739799034196222	0.9123365574623208	0.7189057872919629	1.1734876310166753	0.3381571615636581	0.22970729190014935	0.45849570496845105
	Apigenin	Flavones	269.1	117	270.052825	Negative	[M-H]-	C15H10O5	-1.2260783320571744	-1.3011837414506953	-1.268578135003049	1.0202963408892967	1.026834648835702	0.9258570952490278	0.22209301753157304	0.222997805247056	0.37776130075826403
	Quercitrin	Flavonols	447.1	300	448.100565	Negative	[M-H]-	C21H20O11	-1.2532108767696923	-1.2300804822830929	-1.2675782629662982	1.0631129737659715	1.0824388452130926	0.9085796389115528	0.11795503978704656	0.26937282188971684	0.3094103024517033
	Eupatorin	Flavones	343.1	328.1	344.089605	Negative	[M-H]-	C18H16O7	-1.3185924104258768	-1.3185924104258768	-1.3185924104258768	0.9382235428218402	0.7334487499521668	0.58120551971333545	0.3713100609253665	0.7076011013521118	0.6239882565128103
	Esculetin	Coumarins	179	123	178.027	Positive	[M+H]+	C9H6O4	1.5182621549527466	0.06861714462772174	-2.0511434968842575	-0.6911104157926466	0.9169837425373392	-0.09911085785236566	0.059796491087528124	-0.09835045750563408	0.37605569482956813

## Sheet: Table S5
119 differential metabolites
Compounds	Class	Q1 (Da)	Q3 (Da)	Molecular Weight	Ion mode	Ionization model	Formula	S1-1	S1-2	S1-3	S2-1	S2-2	S2-3	S3-1	S3-2	S3-3	VIP	P-value	FDR	Type
Sciadopitysin	-	581.1	549.1	580.13695	Positive	[M+H]+	C33H24O10	3.45100699	3.32739609	3.01015331	0.8220017959999999	0.90846295	0.77356861	0.649590488	0.752265295	0.7333624990000001	1.0965770786408426	8.493022423854812e-7	1.905191516702566e-6	sig
Cynaroside	Flavones	447	285	448.100565	Negative	[M-H]-	C21H20O11	0.55674788	0.705552057	0.784325057	4.21986924	4.19342467	4.28277134	33.1595522	35.043870500000004	31.6148885	1.1297875359063523	2.9263527471508508e-8	1.5670146968614232e-7	sig
Scoparin	Flavones	463	313	462.116	Positive	[M+H]+	C22H22O11	4.59702215	5.03512157	5.10245185	33.9133141	36.5464153	31.4363585	52.8798428	58.850372	58.082564100000006	1.2345354881425792	6.022748503953224e-7	1.3885781273003266e-6	sig
Oroxin A	Flavones	431.1	269.1	432.10565	Negative	[M-H]-	C21H20O10	0.43136768700000006	0.38217776700000006	0.359046506	0.545491521	0.607785937	0.41698195200000004	1.12917934	1.05130029	1.12161395	1.151024142245272	2.3904647297636275e-5	3.252599550334116e-5	sig
Luteolin	Flavones	285	133	286.04774	Negative	[M-H]-	C15H10O6	4.72548461	3.89454428	4.34181547	13.650393900000001	14.4711905	13.459682199999998	45.059282700000004	43.1471256	39.3645487	1.1879422677989844	4.077957976194289e-7	1.0414477328286782e-6	sig
Acacetin	Flavones	283.1	268	284.068475	Negative	[M-H]-	C16H12O5	0.044067335	0.039026927999999995	0.0416397632	0.0510297492	0.048920799800000005	0.045192126799999996	0.19807619	0.189229184	0.183054949	1.0972560541807286	3.948478276610012e-8	1.7798934037212522e-7	sig
Apigenin-4'-O-glucoside	Flavones	431.1	268	432.106	Negative	[M-H]-	C21H20O10	5.47052327	5.59320991	5.33657395	47.1394591	46.148494	45.956695200000006	116.18968500000001	123.16588899999999	120.18025700000001	1.2248801777985208	1.9811829258000773e-9	2.05547728551758e-8	sig
5-O-Demethylnobiletin	Flavones	389.1	359.1	388.11582	Positive	[M+H]+	C20H20O8	0.0025122188399999998	0.0020570429800000002	0.0022188711499999997	0.00267326247	0.00268243614	0.00235413785	0.00640975189	0.006114720620000001	0.005690530010000001	1.1073827581858704	4.12303445636083e-6	6.929331383274797e-6	sig
Nepitrin	Flavones	479	317	478.111	Positive	[M+H]+	C22H22O12	17.5610949	20.942242899999997	18.15315	45.0983555	50.439175799999994	47.320938899999994	50.122637100000006	52.137114000000004	55.7783966	1.1432741070916135	6.223445310010966e-6	9.908927607868651e-6	sig
Apigenin 7-glucoside	Flavones	431.1	268	432.10565	Negative	[M-H]-	C21H20O10	2.43914897	2.79740829	2.31282442	16.789707500000002	15.398111499999999	18.736092199999998	41.93148970000001	39.4491344	40.477238299999996	1.2272752847661685	6.28199865952373e-8	2.3700267670021343e-7	sig
carlinoside	Flavones	581	413	580.143	Positive	[M+H]+	C26H28O15	0.0398018339	0.0289023294	0.042555767300000005	0.505539004	0.561897861	0.51557846	1.14442495	1.10890812	1.1983158999999999	1.23822101509418	3.222710687017872e-8	1.595697455231196e-7	sig
Norartocarpetin	Flavones	285	133	286.048	Negative	[M-H]-	C15H10O6	4.72548891	3.89454782	4.34181942	13.6504063	14.471203599999999	13.459694400000002	45.0593237	43.1471648	39.3645845	1.1879422674198692	4.0779579899918123e-7	1.0414477328286782e-6	sig
Vicenin 2	Flavones	595	457	594.158	Positive	[M+H]+	C27H30O15	6.53717422	5.30329135	5.91689525	16.604727599999997	18.6170974	16.5052797	89.7588344	90.33185	100.345326	1.1398418537385806	1.6141165400371027e-7	5.055534823512435e-7	sig
Thermopsoside	Flavones	461.1	255	462.116	Negative	[M-H]-	C22H22O11	0.19988763199999998	0.14943254	0.140426395	0.74956285	0.695109182	0.6141672229999999	1.9226302	1.83462511	2.15161431	1.19985179529447	1.8900068281366579e-6	3.7350134936986336e-6	sig
Diosmetol 7-glucoside	Flavones	461.1	255	462.116	Negative	[M-H]-	C22H22O11	0.19988763199999998	0.14943254	0.140426395	0.74956285	0.695109182	0.6141672229999999	1.9226302	1.83462511	2.15161431	1.19985179529447	1.8900068281366579e-6	3.7350134936986336e-6	sig
Nobiletin	Flavones	403.1	388.1	402.13147	Positive	[M+H]+	C21H22O8	0.291721763	0.306637322	0.29122244399999997	0.169616706	0.202545182	0.17650479800000002	0.11403002400000001	0.118627811	0.116245818	1.217121353199099	3.4876931164412797e-6	6.38934727920571e-6	sig
Luteolin-3',7-di-O-glucoside	Flavones	609.1	447	610.153	Negative	[M-H]-	C27H30O16	3.45494728	3.6594368999999998	3.41786406	6.60009286	7.46922185	6.59863072	97.347206	94.2962386	97.5770399	1.0949390417258829	8.226964531255704e-11	3.414190280471117e-9	sig
Vitexin	Flavone glycosides	431.1	311.1	432.10565	Negative	[M-H]-	C21H20O10	384.999776	382.79954100000003	362.580737	2280.25435	2220.38288	2224.55205	2575.74346	2606.1176	2386.45335	1.1392890303809162	5.351859741319573e-8	2.166850529412315e-7	sig
Isoorientin	Flavone glycosides	447	327.1	448.100565	Negative	[M-H]-	C21H20O11	89.97673320000001	97.9328495	84.5723128	788.002998	742.798051	709.643905	3013.04586	2974.1130399999997	2810.2123100000003	1.184109625671489	7.768758347259418e-9	6.448069428225317e-8	sig
Orientin	Flavone glycosides	447	327.1	448.100565	Negative	[M-H]-	C21H20O11	28.881294099999998	34.387345	33.3262186	285.823663	290.349251	310.738577	928.161958	1051.29552	995.209915	1.19912928739418	1.5554381986966565e-7	4.965437326608558e-7	sig
Taxifolin	Flavanonols	303.1	125	304.058305	Negative	[M-H]-	C15H12O7	0.45729138799999997	0.479083579	0.440651821	0.37641102200000004	0.45058587899999997	0.40924095899999996	1.84625551	1.98655103	2.11646403	1.0559777710430431	5.681710676033691e-7	1.3283999608754826e-6	sig
Homoplantaginin	Flavones	461.1	283	462.116215	Negative	[M-H]-	C22H22O11	0.023570841000000002	0.030453527999999997	0.0218995464	0.134070682	0.10888838699999999	0.101857684	0.317247334	0.290237823	0.344163815	1.2026501628150523	3.5025939904079494e-6	6.38934727920571e-6	sig
Sinensetin	Flavones	373.1	343.1	372.120905	Positive	[M+H]+	C20H20O7	0.044017914000000005	0.0454069453	0.0432187995	0.0380311498	0.0387595622	0.0322071212	0.0067047296499999996	0.007133037459999999	0.00729465583	1.1718860089164833	1.8170942643814034e-6	3.6785079010647923e-6	sig
Scutellarein tetramethyl ether	Flavones	343.1	313.1	342.11034	Positive	[M+H]+	C19H18O6	0.6373912939999999	0.654820252	0.6526802970000001	0.479427094	0.514277157	0.460857814	0.09854800119999998	0.105724839	0.104395216	1.2072247697543355	4.522895804585879e-8	1.8963204440882764e-7	sig
Chlorogenic acid	Phenylpropionic acids	353	173	354.095	Negative	[M-H]-	C16H18O9	11.086076199999999	13.3372239	11.2079304	16.9189514	17.662608300000002	16.4673106	49.547135299999994	50.5804236	52.8733299	1.1412865161525192	4.569446853224762e-8	1.8963204440882764e-7	sig
Caffeic acid	Phenylpropionic acids	179	135	180.042	Negative	[M-H]-	C9H8O4	272.534675	290.90840299999996	279.39294	62.16251329999999	60.8426377	57.68035989999999	29.9976136	31.449034499999996	30.6427607	1.1355880490716022	4.392992243384534e-9	4.28962772001078e-8	sig
Cryptochlorogenic acid	Phenylpropionic acids	353	173	354.095	Negative	[M-H]-	C16H18O9	11.086076199999999	13.3372239	11.2079304	16.9189514	17.662608300000002	16.4673106	49.547135299999994	50.5804236	52.8733299	1.1412865161525192	4.569446853224762e-8	1.8963204440882764e-7	sig
Syringaldehyde	Phenonic acids	181.1	151	182.05791	Negative	[M-H]-	C9H10O4	0.543222345	0.54662933	0.586829383	0.701316939	0.8449285129999999	0.638125025	1.03881078	0.8813337990000001	0.921269645	1.1512014519690077	0.0027502385989160052	0.0028894911862028918	sig
Sophoricoside	Isoflavanones	431.1	268	432.106	Negative	[M-H]-	C21H20O10	5.47052327	5.59320991	5.33657395	47.1394591	46.148494	45.956695200000006	116.18968500000001	123.16588899999999	120.18025700000001	1.2248801777985208	1.9811829258000773e-9	2.05547728551758e-8	sig
Isorhamnetin	Flavonols	315.1	300	316.058305	Negative	[M-H]-	C16H12O7	0.54997965	0.543173405	0.5337654000000001	0.650285588	0.6313799210000001	0.651383453	0.851644792	0.805512893	0.7143197459999999	1.1684196771732798	9.434316047560202e-4	0.0010039079896762778	sig
Guaijaverin	Flavonols	433	300	434.085	Negative	[M-H]-	C20H18O11	0.0170319625	0.0147608453	0.0164567943	0.037564627999999996	0.0622630088	0.0426444308	0.326147519	0.313057818	0.35025674799999995	1.1258004361552927	2.008122398947963e-7	5.55580530375603e-7	sig
Reynoutrin	Flavonols	433	300	434.085	Negative	[M-H]-	C20H18O11	0.0170319625	0.0147608453	0.0164567943	0.037564627999999996	0.0622630088	0.0426444308	0.326147519	0.313057818	0.35025674799999995	1.1258004361552927	2.008122398947963e-7	5.55580530375603e-7	sig
Cacticin	Flavonols	477	314	478.111	Negative	[M-H]-	C22H22O12	0.30602621399999996	0.315957668	0.304003495	0.376579184	0.366539961	0.352436456	0.583460286	0.6228188	0.550809036	1.1598788597924263	1.1582561827231148e-5	1.6865835643161146e-5	sig
Tamarixin	Flavonols	477	314	478.111	Negative	[M-H]-	C22H22O12	0.30602621399999996	0.315957668	0.304003495	0.376579184	0.366539961	0.352436456	0.583460286	0.6228188	0.550809036	1.1598788597924263	1.1582561827231148e-5	1.6865835643161146e-5	sig
Narcissin	Flavonols	623.2	315.1	624.16904	Negative	[M-H]-	C28H32O16	4.72441517	5.8786227	5.05981274	10.3793469	11.1393368	11.689869400000001	13.291157	13.8677859	13.390755300000002	1.1999974344649953	4.0183676014172595e-6	6.929331383274797e-6	sig
Hyperoside	Flavonols	465.1	303	464.09548	Positive	[M+H]+	C21H20O12	2.3677648999999996	2.07153129	2.03960561	1.96754762	2.18889201	2.20405182	9.29879307	9.91271572	9.40143084	1.0713349045683787	2.4041805162336943e-8	1.425335591767119e-7	sig
Nicotiflorin	Flavonols	593.2	285.1	594.158475	Negative	[M-H]-	C27H30O15	114.456216	120.683757	110.674871	356.794108	377.369853	379.173848	1058.36747	1162.29413	1086.7314900000001	1.194492423410176	5.834192037570358e-8	2.2788502494638685e-7	sig
Flavonol	Flavonols	239.1	165.1	238.062995	Positive	[M+H]+	C15H10O3	0.0875410049	0.09839996699999999	0.0943427334	0.195616016	0.19709617399999999	0.164798623	0.45784146200000003	0.44862551	0.44560437799999997	1.193711385978226	5.903045826924478e-8	2.2788502494638685e-7	sig
Isorhamnetin 3-O-glucoside	Flavonols	477	314	478.11113	Negative	[M-H]-	C22H22O12	0.306026297	0.315957754	0.304003578	0.37657928700000004	0.36654006100000003	0.352436552	0.583460445	0.622818969	0.5508091860000001	1.159878860371047	1.1582561463623843e-5	1.6865835643161146e-5	sig
Taxifolin 7-O-rhamnoside	Flavanonols	449.1	285	450.116215	Negative	[M-H]-	C21H22O11	1.92658255	1.99886068	1.82548132	2.618512	3.79611345	3.33199445	8.74617935	8.58017975	11.3533739	1.1356942130526448	1.4586186737228598e-4	1.6035145684635413e-4	sig
Mangiferin	Xanthones	421.1	331	422.084915	Negative	[M-H]-	C19H18O11	0.0185879276	0.0193668952	0.0207224901	0.029718856499999998	0.027340159500000003	0.0395300575	0.331764981	0.305982975	0.328296233	1.0965295702088633	1.9917274965182387e-8	1.2245435719334357e-7	sig
Sakuranetin	Flavanones	285.1	165	286.084125	Negative	[M-H]-	C16H14O5	0.0361695723	0.025198312599999998	0.036555154	0.0434477847	0.0531146612	0.0569319062	0.049756018799999996	0.0520244743	0.0577058372	1.0062866361466993	0.010264806615323826	0.010583589429464317	sig
Aesculin	Coumarins	339	177	340.079	Negative	[M-H]-	C15H16O9	4.26624906	4.49817455	3.71140343	24.4150022	25.5194442	24.620403600000003	105.096975	115.69596200000001	119.418985	1.1667481168944909	1.6512857187882265e-7	5.076174617015659e-7	sig
Protocatechuic acid	Benzoic acid and its derivatives	153	109	154.027	Negative	[M-H]-	C7H6O4	90.64606309999999	100.32184000000001	91.6610901	83.3548079	80.47777640000001	72.48836870000001	52.290649	51.1612566	50.9659867	1.2032110645881082	7.030498900435913e-5	7.939202839948037e-5	sig
Trilobatin	Chalcones	435.13	273.08	436.13695	Negative	[M-H]-	C21H24O10	0.216277403	0.266596896	0.234255068	0.329562156	0.34925847	0.3228335	1.84946774	1.7519961	1.94360571	1.1051395343676802	6.78498976140478e-8	2.502907334207097e-7	sig
(-)-Epigallocatechin	Flavanols	307.1	139	306.073955	Positive	[M+H]+	C15H14O7	0.072187293	0.0794543783	0.080288144	0.335546859	0.389145449	0.380214293	3.80062433	3.88322261	3.82812846	1.1163076591248724	7.885039766709178e-12	6.544583006368618e-10	sig
(-)-Epicatechin	Flavanols	289.1	109	290.07904	Negative	[M-H]-	C15H14O6	0.472155846	0.330955068	0.48232787200000005	0.362928734	0.302950671	0.255641754	2.66639082	2.38235306	2.83525891	1.0400442910785703	1.7492688601402894e-6	3.5849213676949146e-6	sig
Eriodictyol	Flavanones	287.1	135	288.06339	Negative	[M-H]-	C15H12O6	5.01842604	5.17148757	5.06352466	7.56068541	6.67105734	6.79578058	37.455264899999996	37.4446173	36.894442299999994	1.1065801981576295	4.2462327491400066e-11	2.349582121190804e-9	sig
4',7-Di-O-methylnaringenin	Flavanones	301.1	167	300.1	Positive	[M+H]+	C17H16O5	0.044755507300000004	0.045927691500000006	0.0462358921	0.0393294869	0.0340895816	0.0313233195	0.00695576363	0.00724815545	0.00586062993	1.195621759900664	2.954074062777062e-6	5.509846004730251e-6	sig
Naringenin	Flavanones	273	153	272.068	Positive	[M+H]+	C15H12O5	0.6623662020000001	0.6210844010000001	0.577259156	0.8150264540000001	0.736397387	0.726514373	2.09184106	2.16831746	2.18314393	1.1207642418674795	2.8591181703884325e-8	1.5670146968614232e-7	sig
Naringenin chalcone	Chalcones	273	65	272.068	Positive	[M+H]+	C15H12O5	12.6936235	13.2972895	15.3059006	17.546811399999996	17.181933899999997	15.0681897	34.74093920000001	34.6734674	36.70379570000001	1.1368885971254477	1.6943699886094233e-6	3.5158177263645537e-6	sig
Ginkgetin	Biflavonoids	565.2	533.1	566.1213	Negative	[M-H]-	C32H22O10	2.44983563	2.44948049	2.28800515	0.455818819	0.478933028	0.43087192399999996	0.525067745	0.557795181	0.55630221	1.0478382958144712	1.903219180777334e-8	1.2151322461886056e-7	sig
Procyanidin B2	Anthocyanins	577.1	407.1	578.14243	Negative	[M-H]-	C30H26O12	7.59935261	5.85212956	6.21987549	9.5330944	9.59095466	10.8309421	251.88782799999998	263.551275	250.66623700000002	1.082443888126047	6.151152799106846e-10	1.0210913646517364e-8	sig
Choerospondin	Flavanones	433	271	434.121	Negative	[M-H]-	C21H22O10	0.414773758	0.389749619	0.435388182	2.4493535	2.37110459	2.45662973	17.0080268	17.591141600000004	17.9618083	1.1360322558855926	7.079126816793208e-10	1.0683045923524297e-8	sig
Pinobanksin	Flavanonols	273	147	272.068	Positive	[M+H]+	C15H12O5	1.49873297	1.41356892	1.43499197	2.02655744	1.93932086	1.76234679	4.9165234	4.8767498	5.29924678	1.138083189219626	2.744021944901548e-7	7.346897465381565e-7	sig
Salicylic acid	Benzoic acid and its derivatives	137	93	138.032	Negative	[M-H]-	C7H6O3	1.27729648	1.32906232	1.34589486	0.415006025	0.422463125	0.37551521299999996	0.312886586	0.29922325899999996	0.278497062	1.1287469855468275	1.2843280961557866e-8	8.869694327001058e-8	sig
Noricaritin	Flavonols	355.1	299.1	372.120905	Positive	[M+H-18]+	C20H20O7	0.48630609700000005	0.413629707	0.486784964	0.311962607	0.272013031	0.277777645	0.0	0.0	0.0	1.2220691656369977	2.468550829063646e-6	4.710108478443278e-6	sig
Naringin	Flavanones	579	459	580.179	Negative	[M-H]-	C27H32O14	0.347717159	0.310564185	0.298647068	0.19982742899999997	0.250618705	0.233121771	0.0	0.0	0.0	1.1947648350904	4.132553053880752e-6	6.929331383274797e-6	sig
Ononin	Isoflavanones	475.1	267.1	430.126385	Negative	[M-H+46]-	C22H22O9	1.36670794	0.9663785979999999	1.04813451	0.926372525	0.716631977	0.713233425	0.0	0.0	0.0	1.1797880205941746	1.7735234740166622e-4	1.9242150110246138e-4	sig
Quercetin 3-sambubioside	Flavonols	595	300	596.138	Negative	[M-H]-	C26H28O16	0.0840075289	0.103358633	0.0710383866	0.0384380002	0.054241345499999996	0.046546873899999994	0.0	0.0	0.0	1.205958910101016	1.700192545652574e-4	1.8567892274889953e-4	sig
Isorhamnetin 3,7-O-diglucoside	Flavonols	641	317	640.164	Positive	[M+H]+	C28H32O17	0.0	0.0	0.0	0.0351819572	0.0417418541	0.0430673265	0.237808312	0.227092527	0.207658175	1.1604370498998635	1.9789824457587436e-7	5.55580530375603e-7	sig
Phlorizin	Chalcones	435.1	273.1	436.13695	Negative	[M-H]-	C21H24O10	0.0	0.0	0.0	1.46221113	1.74917839	1.39832523	6.25962872	6.07607135	7.17896027	1.1831880500019953	1.3147883195854518e-6	2.7981392442459614e-6	sig
Tiliroside	Flavonols	593.1	284	594.137345	Negative	[M-H]-	C30H26O13	0.23311695300000002	0.190482276	0.190375099	0.20987969	0.227230395	0.19495509800000002	0.0	0.0	0.0	1.0493484918400684	7.673906138223454e-6	1.1905312326589657e-5	sig
Phloretin	Chalcones	273.1	167	274.084125	Negative	[M-H]-	C15H14O5	0.0	0.0	0.0	0.016607608200000002	0.0164098565	0.011889096699999999	0.0311605297	0.0255617591	0.0312436887	1.2251115402580892	1.9152876352313646e-5	2.6717457768773658e-5	sig
Vitexin 2''-O-rhamnoside	Flavones	579	313	578.164	Positive	[M+H]+	C27H30O14	0.0	0.0	0.0	0.0379554336	0.0329363614	0.0286868256	0.14416077900000002	0.133213377	0.132729856	1.187144877291982	7.066835482891344e-8	2.5502058481738326e-7	sig
Miquelianin	Flavonols	477.1	301	478.074745	Negative	[M-H]-	C21H18O13	0.0	0.0	0.0	3.15358505	3.43965926	3.22676111	131.129073	113.69436200000001	121.555651	1.0868902517352177	1.4243770332031144e-7	4.636207598268961e-7	sig
Galangin	Flavonols	269	211	270.052825	Negative	[M-H]-	C15H10O5	0.0	0.0	0.0	0.37836752	0.449897338	0.52816915	0.437786226	0.538714231	0.45835587899999997	1.085630462874977	5.284819916658346e-5	6.3212259841063e-5	sig
Ellagic acid	Tannins	300.88	144.99	302.006	Negative	[M-H]-	C14H6O8	0.5077287420000001	0.273980508	0.409227195	0.0	0.0	0.0	5.67626228	6.47067214	7.65260084	1.0302470370237253	1.351460010444089e-5	1.9174560831941776e-5	sig
Hydroxysafflor yellow A	-	611.2	491.1	612.16904	Negative	[M-H]-	C27H32O16	0.0	0.0	0.0	0.20147200899999998	0.270515231	0.264459207	6.45295527	6.35004693	6.50631709	1.096057346959629	7.380426320097539e-12	6.544583006368618e-10	sig
Poncirin	Flavanones	593.1	285	594.19486	Negative	[M-H]-	C28H34O14	1.08313324	1.14688381	1.22812409	1.33260832	0.9508496879999999	1.10301959	0.0	0.0	0.0	1.0723660846273135	3.098972411640505e-5	3.9571493871717215e-5	sig
Eupatorin	Flavones	343.1	328.1	344.089605	Negative	[M-H]-	C18H16O7	0.0	0.0	0.0	0.0422424972	0.0384095756	0.0355599262	0.0316311573	0.037925766	0.0363607224	1.0134779278242274	3.860707063247738e-6	6.771197969368425e-6	sig
Baicalein	Flavones	271.1	123	270.052825	Positive	[M+H]+	C15H10O5	0.08149408080000001	0.0675244247	0.0591879059	0.0758587491	0.069604282	0.0614064236	0.0	0.0	0.0	1.0623242837202531	4.729318326361457e-5	5.730414906394175e-5	sig
Isosakuranetin	Flavanones	285.1	164	286.084125	Negative	[M-H]-	C16H14O5	0.0	0.0	0.0	0.18417511399999997	0.15908608400000002	0.161367324	0.234934256	0.21951662600000002	0.234596511	1.1945003620352832	2.531444198933966e-7	6.888848147918662e-7	sig
7,4'-Di-O-methylapigenin	Flavones	299.1	256.1	298.084125	Positive	[M+H]+	C17H14O5	0.0	0.0	0.0	0.066185177	0.0742700518	0.0676776936	0.0986775925	0.10609458599999999	0.111429979	1.219188731566032	3.2367404537432455e-7	8.528554211450456e-7	sig
Bavachinin	Flavanones	337.1	119.1	338.15181	Negative	[M-H]-	C21H22O4	0.042548311299999995	0.0374600446	0.0388946475	0.030222552000000003	0.0265874157	0.0251972168	0.0	0.0	0.0	1.2081478371327263	1.297861731305659e-6	2.7981392442459614e-6	sig
6-Hydroxyflavone	Flavones	237.1	193.1	238.062995	Negative	[M-H]-	C15H10O3	0.207335605	0.210960393	0.20085835800000001	0.17359249300000001	0.174878137	0.19678742899999999	0.0	0.0	0.0	1.1340773696488367	1.3415546622162545e-7	4.5124214331813986e-7	sig
Hesperidin	Flavanones	609.2	301.1	610.189775	Negative	[M-H]-	C28H34O15	0.179153065	0.149473895	0.12245141300000001	0.149015744	0.1210047	0.10962071699999999	0.0	0.0	0.0	1.1257331958674215	1.9921892240253006e-4	2.1474247479753242e-4	sig
Methyl gallate	Benzoic acid and its derivatives	183	124	184.037	Negative	[M-H]-	C8H8O5	0.0	0.0	0.0	0.21772030899999997	0.200258612	0.150353731	0.384919278	0.32236391	0.439678922	1.2168919849118698	6.812257866771327e-5	7.798860730234761e-5	sig
Glycitin	Isoflavanones	491.1	283.1	446.1213	Negative	[M-H+46]-	C22H22O10	0.0	0.0	0.0	0.430969566	0.511576658	0.592512234	1.6444185000000002	1.49427973	2.09086807	1.1861053045024874	6.862692837041668e-5	7.802787746225458e-5	sig
Naringenin-7-glucoside	Flavanones	433	271	434.1213	Negative	[M-H]-	C21H22O10	0.0	0.0	0.0	0.726603698	0.788543289	0.8227527	5.32365303	5.35392117	5.63705469	1.148313848399892	1.915327099440658e-9	2.05547728551758e-8	sig
Didymin	Flavanones	593.1	285	594.195	Negative	[M-H]-	C28H34O14	1.08313349	1.14688408	1.22812438	1.33260863	0.950849912	1.10301985	0.0	0.0	0.0	1.0723660845667966	3.098972349877344e-5	3.9571493871717215e-5	sig
Sinapaldehyde	Aromatic aldehydes	207	177	208.074	Negative	[M-H]-	C11H12O4	0.0	0.0	0.0	0.0	0.0	0.0	0.14150057	0.199616149	0.19276413399999998	1.0602276589101345	2.9411895217388978e-5	3.8143551610051334e-5	sig
Limonin	Terpenes	471	425	470.194	Positive	[M+H]+	C26H30O8	0.052864580999999994	0.0678923189	0.0714176232	0.0	0.0	0.0	0.0	0.0	0.0	1.0618642092649728	1.234435763042008e-5	1.7818811883910725e-5	sig
Demethyltexasin	Isoflavanones	269	240	270.052825	Negative	[M-H]-	C15H10O5	0.895559311	0.928634353	0.659424688	0.0	0.0	0.0	0.0	0.0	0.0	1.0612430183777224	2.8346022661790795e-5	3.705070678627773e-5	sig
Sieboldin	Chalcones	451.13	289.07	452.131865	Negative	[M-H]-	C21H24O11	0.0	0.0	0.0	0.0	0.0	0.0	321.642822	456.90363899999994	344.795977	1.0557899583099362	4.6583588807759925e-5	5.68593804565305e-5	sig
Piceatannol	Stilbenes	243	201	244.074	Negative	[M-H]-	C14H12O4	0.0	0.0	0.0	0.0	0.0	0.0	3.62279158	2.98851904	2.41402616	1.0522422507149976	5.851809417773948e-5	6.745835856600522e-5	sig
Phenprobamate	Amino acids	180	91	179.095	Positive	[M+H]+	C10H13NO2	0.0	0.0	0.0	0.0	0.0	0.0	0.129434956	0.150688038	0.173591042	1.066103600013137	9.097404693219046e-6	1.385476311077396e-5	sig
Epimedin A	-	839.3	531.2	838.28955	Positive	[M+H]+	C39H50O20	0.0	0.0	0.0	0.0	0.0	0.0	0.7570993490000001	0.658852192	0.5207322320000001	1.0556972631480193	3.5048284625416044e-5	4.3851971283895215e-5	sig
Rhamnetin	Flavonols	315	121	316.058	Negative	[M-H]-	C16H12O7	0.187080427	0.197522804	0.203434471	0.0	0.0	0.0	0.0	0.0	0.0	1.0741996421505888	5.655321638375963e-9	4.940965220896894e-8	sig
Sinapinic acid	Phenylpropionic acids	223.1	93	224.068	Negative	[M-H]-	C11H12O5	0.0	0.0	0.0	0.0	0.0	0.0	3.18427671	2.53488443	3.70111556	1.059077691693371	3.7507036004227945e-5	4.646394012464059e-5	sig
2'-Hydroxydaidzein	Isoflavanones	269	225.1	270.052825	Negative	[M-H]-	C15H10O5	0.0	0.0	0.0	0.0	0.0	0.0	0.7664112479999999	0.69828318	0.7241033640000001	1.0742566665402067	1.0903575455119064e-8	8.227243297953476e-8	sig
sophorabioside	Isoflavanones	577	239	578.164	Negative	[M-H]-	C27H30O14	3.18962415	3.06693142	2.91416059	0.0	0.0	0.0	0.0	0.0	0.0	1.0749704811575898	8.414492747124926e-9	6.651456171536847e-8	sig
Baimaside	Flavonols	625.1	300	626.148305	Negative	[M-H]-	C27H30O17	0.0	0.0	0.0	0.0	0.0	0.0	0.993706613	0.94333468	0.831243332	1.0701974834439227	5.229885385083692e-7	1.2582043100346274e-6	sig
Quercimeritrin	Flavonols	463.09	175.1	464.09548	Negative	[M-H]-	C21H20O12	0.0	0.0	0.0	0.0	0.0	0.0	6.9710799	5.29651492	5.55050422	1.0623867211128053	1.1492574840339455e-5	1.6865835643161146e-5	sig
Sophoraflavonoloside	Flavonols	609.1	284	610.153	Negative	[M-H]-	C27H30O16	0.0	0.0	0.0	0.0	0.0	0.0	0.17142293600000003	0.208747894	0.140077116	1.0534193460087324	5.4073137371569105e-5	6.3212259841063e-5	sig
Isosilybin	Flavanonols	481.1	125	482.1213	Negative	[M-H]-	C25H22O10	0.0	0.0	0.0	0.0	0.0	0.0	1.48682171	1.55063692	1.49425308	1.0753131548171382	1.5176673887223494e-10	4.198879775465167e-9	sig
3'-Methoxypuerarin	Flavone glycosides	445.2	325.1	446.1213	Negative	[M-H]-	C22H22O10	0.624498319	0.55132934	0.636039757	0.0	0.0	0.0	0.0	0.0	0.0	1.0718572715736114	1.903635335361388e-7	5.543920450350709e-7	sig
Dihydromyricetin	Flavanonols	319	193	320.05322	Negative	[M-H]-	C15H12O8	0.0	0.0	0.0	0.0	0.0	0.0	0.012558856799999999	0.011690303899999999	0.014421460300000001	1.0705644579021716	1.5540270387164955e-6	3.265423904138459e-6	sig
Silychristin	Flavanonols	481.1	125	482.1213	Negative	[M-H]-	C25H22O10	0.0	0.0	0.0	0.0	0.0	0.0	0.45607250000000005	0.41687515	0.46401983700000005	1.074250298384498	3.268295992642208e-8	1.595697455231196e-7	sig
Isohemiphloin	Flavanones	433	343	434.121	Negative	[M-H]-	C21H22O10	3.60475555	3.81928705	3.79881935	0.0	0.0	0.0	0.0	0.0	0.0	1.0748661412376384	1.0018187515256686e-9	1.373554246315457e-8	sig
Apigenin 7-O-(6-O-malonylglucoside)	Flavones	517	269	518.106	Negative	[M-H]-	C24H22O13	0.0	0.0	0.0	0.0	0.0	0.0	13.986692600000001	14.5490782	14.7399918	1.075543781080482	3.9945817139329336e-10	7.794882434453558e-9	sig
Tricin 5-glucoside	Flavones	491	329	492.127	Negative	[M-H]-	C23H24O12	0.0	0.0	0.0	0.0	0.0	0.0	15.5393343	14.747382	14.3093578	1.074244730930149	5.411678623702126e-9	4.940965220896894e-8	sig
Liquiritigenin	Flavanones	255.1	119.1	256.07356	Negative	[M-H]-	C15H12O4	0.0	0.0	0.0	0.0	0.0	0.0	0.00229123395	0.00281589859	0.0032643375300000005	1.0616560646949122	2.583779484122855e-5	3.4165880964586216e-5	sig
Pedalitin	Flavones	315.06	300.04	316.058305	Negative	[M-H]-	C16H12O7	0.0	0.0	0.0	0.0	0.0	0.0	0.161603881	0.154029876	0.15431508900000002	1.0750296714685033	4.2261410789206045e-10	7.794882434453558e-9	sig
Isomangiferin	Xanthones	421.1	301	422.084915	Negative	[M-H]-	C19H18O11	0.0	0.0	0.0	0.0	0.0	0.0	2.17089916	2.81036674	2.2701302000000005	1.0646382220373365	7.843520388680643e-6	1.2055781338157284e-5	sig
Hesperetin 5-O-glucoside	Flavanones	463.1	301.1	464.132	Negative	[M-H]-	C22H24O11	0.0	0.0	0.0	0.0	0.0	0.0	4.00783698	3.56587878	3.49163839	1.0718660884549929	1.8442971097282904e-7	5.474484420667498e-7	sig
Wogonoside	Flavones	459.1	268	460.100565	Negative	[M-H]-	C22H20O11	0.0564098283	0.059765520499999995	0.056754060700000004	0.0	0.0	0.0	0.0	0.0	0.0	1.0751920015065541	1.0756750121747553e-9	1.373554246315457e-8	sig
hydroxygenkwanin	Flavones	301.1	258.1	300.06339	Positive	[M+H]+	C16H12O6	0.0	0.0	0.0	0.0	0.0	0.0	0.01241649	0.011243304099999999	0.00914662127	1.0616711666109921	1.1287726323783177e-5	1.6865835643161146e-5	sig
Linarin	Flavones	591.17	283.06	592.17921	Negative	[M-H]-	C28H32O14	0.107375036	0.12438445699999999	0.103086136	0.0	0.0	0.0	0.0	0.0	0.0	1.0709916178713006	1.025008904832061e-6	2.2686863760282952e-6	sig
Eupatorin-5-methylether	Flavones	356.98	326.94	358.105	Negative	[M-H]-	C19H18O7	0.0888536976	0.0855594037	0.10384955400000001	0.0	0.0	0.0	0.0	0.0	0.0	1.0683575178087694	1.304497800189752e-6	2.7981392442459614e-6	sig
Trimethylapigenin	Flavones	313.1	298.1	312.099775	Positive	[M+H]+	C18H16O5	0.0	0.0	0.0	0.0	0.0	0.0	0.0022809881200000002	0.0028827102500000004	0.00251160427	1.0682893574716341	2.6766755914150523e-6	5.0491835019874855e-6	sig
Narirutin	Flavanones	579.2	271.1	580.17921	Negative	[M-H]-	C27H32O14	0.0	0.0	0.0	0.0	0.0	0.0	0.0803246684	0.08108334269999999	0.100732297	1.0679612457047736	5.114258575830587e-6	8.323205133214483e-6	sig
Hesperetin	Flavanones	301.1	164	302.07904	Negative	[M-H]-	C16H14O6	0.0	0.0	0.0	0.0	0.0	0.0	0.130130591	0.133602384	0.153042781	1.0725348548334124	4.817244427497699e-7	1.184992137229725e-6	sig
(-)-Gallocatechin	Flavanols	305.06	125.04	306.073955	Negative	[M-H]-	C15H14O7	0.300716455	0.35000736299999996	0.327660667	0.0	0.0	0.0	0.0	0.0	0.0	1.0724754045178184	1.8468140214299993e-7	5.474484420667498e-7	sig
Quercetin 3-O-neohesperidoside	Flavonols	609.1	284	610.153	Negative	[M-H]-	C27H30O16	0.0	0.0	0.0	0.0	0.0	0.0	0.17142293600000003	0.208747894	0.140077116	1.0534193460087324	5.4073137371569105e-5	6.3212259841063e-5	sig
Rutin Trihydrate	Flavonols	609.1	284	610.15339	Negative	[M-H]-	C27H30O16	0.0	0.0	0.0	0.0	0.0	0.0	0.17142304600000002	0.208748027	0.140077205	1.0534193459069834	5.4073137936331006e-5	6.3212259841063e-5	sig
Kaempferol 3-glucuronide	Flavonols	461	284.98	462.08	Negative	[M-H]-	C21H18O12	0.0	0.0	0.0	0.0	0.0	0.0	0.255144415	0.29363988	0.21516898899999998	1.0616960328223737	1.2473293226007015e-5	1.7849712719975558e-5	sig
Rutin	Flavonols	609.1	284	610.15339	Negative	[M-H]-	C27H30O16	0.0	0.0	0.0	0.0	0.0	0.0	0.17142304600000002	0.208748027	0.140077205	1.0534193459069834	5.4073137936331006e-5	6.3212259841063e-5	sig
Tricin	Flavones	329.1	299	330.073955	Negative	[M-H]-	C17H14O7	0.0	0.0	0.0	0.0	0.0	0.0	0.247801802	0.28821428600000004	0.224935925	1.0662049799031188	3.875083175240966e-6	6.771197969368425e-6	sig

## Sheet: Table S6
Cluster of 119 differential metabolites
	Compounds	Class	S3-3	S3-2	S3-1	S1-2	S1-1	S1-3	S2-2	S2-1	S2-3
C1	4',7-Di-O-methylnaringenin	Flavanones	-1.20605	-1.20605	-1.20605	1.20605	0.603023	1.20605	0	0.603023	0
	Sinensetin	Flavones	-1.26491	-1.26491	-1.26491	1.26491	0.632456	0.632456	0.632456	0.632456	0
	Protocatechuic acid	Benzoic acid and its derivatives	-1.24599	-1.23606	-1.17703	1.33231	0.8271	0.879868	0.295766	0.44571	-0.121673
	6-Hydroxyflavone	Flavones	-1.31814	-1.31814	-1.31814	0.829519	0.829519	0.727249	0.420441	0.420441	0.727249
	Scutellarein tetramethyl ether	Flavones	-1.28671	-1.24536	-1.28671	0.988012	0.946654	0.988012	0.408991	0.284915	0.202198
	Bavachinin	Flavanones	-1.2943	-1.2943	-1.2943	0.9245	0.9245	0.9245	0.3698	0.3698	0.3698
	Naringin	Flavanones	-1.26824	-1.26824	-1.26824	0.889311	1.1677	0.819713	0.471722	0.12373	0.332525
	Noricaritin	Flavonols	-1.22499	-1.22499	-1.22499	0.783994	1.17599	1.17599	0.0979992	0.293998	0.146999
	Ononin	Isoflavanones	-1.23698	-1.23698	-1.23698	0.64108	1.41554	0.795972	0.157043	0.563634	0.137682
	Hesperidin	Flavanones	-1.27651	-1.27651	-1.27651	0.79974	1.21499	0.38449	0.38449	0.79974	0.246074
	Tiliroside	Flavonols	-1.3185	-1.3185	-1.3185	0.499753	0.882542	0.499753	0.882542	0.691147	0.499753
	Baicalein	Flavones	-1.30693	-1.30693	-1.30693	0.653464	0.93352	0.373408	0.653464	0.93352	0.373408
	Poncirin	Flavanones	-1.31191	-1.31191	-1.31191	0.673215	0.552381	0.81131	0.327976	0.983929	0.586905
	Didymin	Flavanones	-1.31191	-1.31191	-1.31191	0.673215	0.552381	0.81131	0.327976	0.983929	0.586905
	Limonin	Terpenes	-0.655855	-0.655855	-0.655855	1.51882	0.897486	1.51882	-0.655855	-0.655855	-0.655855
	Eupatorin-5-methylether	Flavones	-0.665395	-0.665395	-0.665395	1.2595	1.2595	1.47337	-0.665395	-0.665395	-0.665395
	3'-Methoxypuerarin	Flavone glycosides	-0.664631	-0.664631	-0.664631	1.15301	1.38434	1.45044	-0.664631	-0.664631	-0.664631
	(-)-Gallocatechin	Flavanols	-0.664697	-0.664697	-0.664697	1.47183	1.16661	1.34974	-0.664697	-0.664697	-0.664697
	Isohemiphloin	Flavanones	-0.666314	-0.666314	-0.666314	1.37539	1.2578	1.3647	-0.666314	-0.666314	-0.666314
	Rhamnetin	Flavonols	-0.66638	-0.66638	-0.66638	1.36664	1.26499	1.36664	-0.66638	-0.66638	-0.66638
	Wogonoside	Flavones	-0.666667	-0.666667	-0.666667	1.33333	1.33333	1.33333	-0.666667	-0.666667	-0.666667
	Caffeic acid	Phenylpropionic acids	-0.787272	-0.780438	-0.792671	1.40854	1.25347	1.31135	-0.532485	-0.521348	-0.559144
	Salicylic acid	Benzoic acid and its derivatives	-0.80989	-0.768825	-0.748293	1.34601	1.24335	1.38708	-0.522436	-0.522436	-0.604566
	Demethyltexasin	Isoflavanones	-0.656316	-0.656316	-0.656316	1.54986	1.47869	0.909354	-0.656316	-0.656316	-0.656316
	Sciadopitysin	-	-0.696144	-0.680181	-0.759994	1.37899	1.47476	1.12358	-0.552481	-0.624312	-0.664219
	Linarin	Flavones	-0.663929	-0.663929	-0.663929	1.50893	1.32786	1.14679	-0.663929	-0.663929	-0.663929
	sophorabioside	Isoflavanones	-0.665964	-0.665964	-0.665964	1.34064	1.41908	1.23606	-0.665964	-0.665964	-0.665964
	Ginkgetin	Biflavonoids	-0.605458	-0.605458	-0.637077	1.38658	1.38658	1.21794	-0.689777	-0.710857	-0.742476
	Quercetin 3-sambubioside	Flavonols	-1.16861	-1.16861	-1.16861	1.52819	0.988826	0.719147	0.179787	-0.0898933	0.179787
	Nobiletin	Flavones	-0.993031	-0.993031	-1.11891	1.39864	1.14688	1.14688	0.0139864	-0.363645	-0.237768
C2	carlinoside	Flavones	1.29744	1.11144	1.17344	-1.12062	-1.09995	-1.09995	-0.0252599	-0.128596	-0.107929
	Apigenin 7-glucoside	Flavones	1.22471	1.16301	1.31159	-1.03273	-1.0543	-1.06209	-0.277854	-0.194578	-0.0777512
	Apigenin-4'-O-glucoside	Flavones	1.2532	1.31274	1.17375	-1.02853	-1.03091	-1.0335	-0.220891	-0.201178	-0.224675
	Sophoricoside	Isoflavanones	1.2532	1.31274	1.17375	-1.02853	-1.03091	-1.0335	-0.220891	-0.201178	-0.224675
	Homoplantaginin	Flavones	1.4419	1.06022	1.28922	-0.924509	-1.00084	-1.00084	-0.313824	-0.161153	-0.39016
	Thermopsoside	Flavones	1.49776	1.10202	1.21332	-0.975603	-0.913769	-0.98797	-0.295429	-0.233595	-0.40673
	Diosmetol 7-glucoside	Flavones	1.49776	1.10202	1.21332	-0.975603	-0.913769	-0.98797	-0.295429	-0.233595	-0.40673
	Nicotiflorin	Flavonols	1.25321	1.42317	1.18941	-0.919879	-0.933871	-0.942396	-0.342467	-0.388761	-0.338418
	Orientin	Flavone glycosides	1.29042	1.42073	1.13464	-0.941905	-0.954707	-0.944368	-0.34722	-0.357745	-0.299847
	Phlorizin	Chalcones	1.51911	1.14768	1.20846	-0.905313	-0.905313	-0.905313	-0.314402	-0.412324	-0.432584
	Aesculin	Coumarins	1.42769	1.35387	1.14353	-0.852753	-0.857317	-0.868429	-0.435637	-0.457465	-0.453496
	Isorhamnetin 3-O-glucoside	Flavonols	1.02774	1.58114	1.26491	-0.790569	-0.869626	-0.948683	-0.395285	-0.316228	-0.553399
	Cacticin	Flavonols	1.02774	1.58114	1.26491	-0.790569	-0.869626	-0.948683	-0.395285	-0.316228	-0.553399
	Tamarixin	Flavonols	1.02774	1.58114	1.26491	-0.790569	-0.869626	-0.948683	-0.395285	-0.316228	-0.553399
	Vitexin 2''-O-rhamnoside	Flavones	1.23598	1.23598	1.40201	-0.922374	-0.922374	-0.922374	-0.424292	-0.258265	-0.424292
	Flavonol	Flavonols	1.26684	1.26684	1.32847	-0.890213	-0.951843	-0.951843	-0.273912	-0.273912	-0.520432
	Isoorientin	Flavone glycosides	1.20446	1.33154	1.36173	-0.898413	-0.904577	-0.908771	-0.398434	-0.36339	-0.424144
	Luteolin	Flavones	1.10656	1.32583	1.43634	-0.945647	-0.897047	-0.919612	-0.333516	-0.380959	-0.391952
	Norartocarpetin	Flavones	1.10656	1.32583	1.43634	-0.945647	-0.897047	-0.919612	-0.333516	-0.380959	-0.391952
	Isorhamnetin 3,7-O-diglucoside	Flavonols	1.15286	1.34324	1.43843	-0.846135	-0.846135	-0.846135	-0.465374	-0.465374	-0.465374
	Oroxin A	Flavones	1.3526	1.14115	1.3828	-0.882712	-0.731678	-0.943126	-0.187954	-0.369195	-0.761884
	Glycitin	Isoflavanones	1.69356	0.935249	1.12483	-0.947887	-0.947887	-0.947887	-0.303324	-0.404432	-0.202216
	Taxifolin 7-O-rhamnoside	Flavanonols	1.77343	1.01063	1.05745	-0.801347	-0.820624	-0.848161	-0.305669	-0.630614	-0.435096
	Quercimeritrin	Flavonols	1.18843	1.10521	1.66115	-0.659132	-0.659132	-0.659132	-0.659132	-0.659132	-0.659132
	2'-Hydroxydaidzein	Isoflavanones	1.30435	1.24962	1.44117	-0.665855	-0.665855	-0.665855	-0.665855	-0.665855	-0.665855
	Pedalitin	Flavones	1.28894	1.28894	1.41928	-0.666195	-0.666195	-0.666195	-0.666195	-0.666195	-0.666195
	Tricin 5-glucoside	Flavones	1.25734	1.31648	1.42267	-0.666082	-0.666082	-0.666082	-0.666082	-0.666082	-0.666082
	Hesperetin 5-O-glucoside	Flavanones	1.22142	1.26466	1.50246	-0.664756	-0.664756	-0.664756	-0.664756	-0.664756	-0.664756
	Miquelianin	Flavonols	1.3201	1.18984	1.47849	-0.691827	-0.691827	-0.691827	-0.634892	-0.639692	-0.638368
	Silychristin	Flavanonols	1.39118	1.21231	1.39118	-0.665777	-0.665777	-0.665777	-0.665777	-0.665777	-0.665777
	Baimaside	Flavonols	1.1332	1.37139	1.47966	-0.664044	-0.664044	-0.664044	-0.664044	-0.664044	-0.664044
	Acacetin	Flavones	1.19046	1.32782	1.46518	-0.73259	-0.73259	-0.73259	-0.595229	-0.595229	-0.595229
	Epimedin A	-	0.925633	1.35129	1.65533	-0.655375	-0.655375	-0.655375	-0.655375	-0.655375	-0.655375
	Piceatannol	Stilbenes	0.918026	1.29625	1.70708	-0.653559	-0.653559	-0.653559	-0.653559	-0.653559	-0.653559
	Sieboldin	Chalcones	1.15365	1.74153	1.0322	-0.654564	-0.654564	-0.654564	-0.654564	-0.654564	-0.654564
	Isomangiferin	Xanthones	1.19984	1.64227	1.11791	-0.660003	-0.660003	-0.660003	-0.660003	-0.660003	-0.660003
	Kaempferol 3-glucuronide	Flavonols	1.03795	1.57837	1.34676	-0.660512	-0.660512	-0.660512	-0.660512	-0.660512	-0.660512
	Tricin	Flavones	1.06004	1.60744	1.29464	-0.660352	-0.660352	-0.660352	-0.660352	-0.660352	-0.660352
	Rutin	Flavonols	0.929825	1.72143	1.26909	-0.653391	-0.653391	-0.653391	-0.653391	-0.653391	-0.653391
	Rutin Trihydrate	Flavonols	0.929825	1.72143	1.26909	-0.653391	-0.653391	-0.653391	-0.653391	-0.653391	-0.653391
	Sophoraflavonoloside	Flavonols	0.929825	1.72143	1.26909	-0.653391	-0.653391	-0.653391	-0.653391	-0.653391	-0.653391
	Quercetin 3-O-neohesperidoside	Flavonols	0.929825	1.72143	1.26909	-0.653391	-0.653391	-0.653391	-0.653391	-0.653391	-0.653391
	Naringenin chalcone	Chalcones	1.44569	1.24723	1.25408	-0.841952	-0.901587	-0.645449	-0.462634	-0.426462	-0.668912
	Pinobanksin	Flavanonols	1.47691	1.22912	1.25271	-0.8181	-0.765002	-0.8063	-0.505412	-0.452315	-0.611608
	Vicenin 2	Flavones	1.48639	1.24409	1.23031	-0.81203	-0.782045	-0.797038	-0.489937	-0.538783	-0.540959
	Naringenin-7-glucoside	Flavanones	1.40052	1.28668	1.2749	-0.813442	-0.813442	-0.813442	-0.503331	-0.526884	-0.491555
	Choerospondin	Flavanones	1.37931	1.33364	1.26204	-0.789648	-0.787179	-0.783476	-0.545223	-0.535348	-0.534113
	Chlorogenic acid	Phenylpropionic acids	1.4226	1.29843	1.24259	-0.720696	-0.842689	-0.836183	-0.486468	-0.526591	-0.550989
	Cryptochlorogenic acid	Phenylpropionic acids	1.4226	1.29843	1.24259	-0.720696	-0.842689	-0.836183	-0.486468	-0.526591	-0.550989
	Guaijaverin	Flavonols	1.45728	1.19098	1.32413	-0.806313	-0.739737	-0.739737	-0.473432	-0.606584	-0.606584
	Reynoutrin	Flavonols	1.45728	1.19098	1.32413	-0.806313	-0.739737	-0.739737	-0.473432	-0.606584	-0.606584
	Trilobatin	Chalcones	1.44809	1.20532	1.3331	-0.685714	-0.7496	-0.736823	-0.583495	-0.60905	-0.621827
	Luteolin-3',7-di-O-glucoside	Flavones	1.35799	1.28612	1.35295	-0.699922	-0.704524	-0.705181	-0.61644	-0.635503	-0.635503
	Hydroxysafflor yellow A	-	1.35567	1.30503	1.33668	-0.704737	-0.704737	-0.704737	-0.619282	-0.641437	-0.622447
	Mangiferin	Xanthones	1.37593	1.24133	1.37593	-0.710401	-0.710401	-0.710401	-0.6431	-0.6431	-0.575799
	Cynaroside	Flavones	1.21766	1.43885	1.31762	-0.774994	-0.784667	-0.770479	-0.550578	-0.548643	-0.544774
	Eriodictyol	Flavanones	1.30732	1.3425	1.34378	-0.721677	-0.731272	-0.728713	-0.625728	-0.568798	-0.617412
	(-)-Epigallocatechin	Flavanols	1.32625	1.35385	1.30969	-0.744099	-0.749619	-0.744099	-0.57295	-0.600554	-0.578471
	Naringenin	Flavanones	1.37208	1.35841	1.249	-0.761255	-0.706554	-0.815956	-0.597152	-0.48775	-0.610827
	Isosilybin	Flavanonols	1.3065	1.38595	1.3065	-0.666491	-0.666491	-0.666491	-0.666491	-0.666491	-0.666491
	Procyanidin B2	Anthocyanins	1.29465	1.39885	1.30452	-0.685913	-0.671755	-0.682919	-0.655657	-0.656142	-0.645625
	Hyperoside	Flavonols	1.29451	1.43221	1.26751	-0.684604	-0.603603	-0.692704	-0.652203	-0.711604	-0.649503
	Apigenin 7-O-(6-O-malonylglucoside)	Flavones	1.37627	1.34994	1.27233	-0.666423	-0.666423	-0.666423	-0.666423	-0.666423	-0.666423
	hydroxygenkwanin	Flavones	1.33333	1.33333	1.33333	-0.666667	-0.666667	-0.666667	-0.666667	-0.666667	-0.666667
	Dihydromyricetin	Flavanonols	1.33333	1.33333	1.33333	-0.666667	-0.666667	-0.666667	-0.666667	-0.666667	-0.666667
	5-O-Demethylnobiletin	Flavones	1.33333	1.33333	1.33333	-0.666667	-0.666667	-0.666667	-0.666667	-0.666667	-0.666667
	Sinapaldehyde	Aromatic aldehydes	1.4603	1.57168	0.903406	-0.655897	-0.655897	-0.655897	-0.655897	-0.655897	-0.655897
	Ellagic acid	Tannins	1.63921	1.27548	1.03196	-0.635684	-0.561703	-0.592528	-0.718912	-0.718912	-0.718912
	Phenprobamate	Amino acids	1.58596	1.32164	1.05731	-0.660819	-0.660819	-0.660819	-0.660819	-0.660819	-0.660819
	Taxifolin	Flavanonols	1.49869	1.33169	1.15185	-0.608038	-0.63373	-0.659422	-0.646576	-0.736497	-0.697959
	Hesperetin	Flavanones	1.52303	1.23138	1.23138	-0.6643	-0.6643	-0.6643	-0.6643	-0.6643	-0.6643
	Narirutin	Flavanones	1.62665	1.16916	1.16916	-0.660827	-0.660827	-0.660827	-0.660827	-0.660827	-0.660827
	Sinapinic acid	Phenylpropionic acids	1.66372	0.930402	1.3378	-0.655321	-0.655321	-0.655321	-0.655321	-0.655321	-0.655321
	(-)-Epicatechin	Flavanols	1.50798	1.10442	1.35884	-0.694041	-0.571219	-0.562446	-0.72036	-0.667722	-0.755452
C3	Scoparin	Flavones	1.16494	1.19911	0.934194	-1.18871	-1.20823	-1.18605	0.209549	0.0923988	-0.0172077
	7,4'-Di-O-methylapigenin	Flavones	1.08695	1.08695	0.874287	-1.25236	-1.25236	-1.25236	0.236294	0.236294	0.236294
	Methyl gallate	Benzoic acid and its derivatives	1.4861	0.77277	1.12943	-1.12943	-1.12943	-1.12943	0.0594438	0.178331	-0.237775
	Phloretin	Chalcones	1.08333	1.08333	1.08333	-1.16667	-1.16667	-1.16667	0.333333	0.333333	-0.416667
	Isorhamnetin	Flavonols	0.454632	1.3252	1.67343	-1.02534	-0.938283	-1.1124	-0.241825	-0.0677111	-0.0677111
	Syringaldehyde	Phenonic acids	0.970042	0.74902	1.63311	-1.07441	-1.12967	-0.853391	0.527998	-0.24558	-0.577114
	Galangin	Flavonols	0.625351	0.961361	0.541349	-1.3067	-1.3067	-1.3067	0.58335	0.289342	0.91936
	Eupatorin	Flavones	0.743161	0.743161	0.228665	-1.31482	-1.31482	-1.31482	0.743161	0.743161	0.743161
	Nepitrin	Flavones	1.00746	0.779007	0.65223	-1.17915	-1.39128	-1.35425	0.672313	0.337168	0.476498
	Narcissin	Flavonols	0.928174	1.05715	0.901305	-1.08969	-1.40137	-1.31001	0.323622	0.119418	0.471401
	Vitexin	Flavone glycosides	0.664714	0.881781	0.851761	-1.31519	-1.31302	-1.33517	0.500612	0.559773	0.504733
	Isosakuranetin	Flavanones	0.970333	0.87221	0.970333	-1.28651	-1.28651	-1.28651	0.283468	0.479715	0.283468
	Sakuranetin	Flavanones	1.33333	0.333333	0.333333	-1.66667	-0.666667	-0.666667	0.333333	-0.666667	1.33333
